# Supplementary material for: Profiling of aminoxyTMT-labeled bovine milk oligosaccharides reveals substantial variation in oligosaccharide abundance between dairy cattle breeds
Source: Sci Rep. 2019 Apr 2;9:5465. doi: 10.1038/s41598-019-41956-x (PMC6445284; doi:10.1038/s41598-019-41956-x)
Supplement: Supplementary file 2 — Supplementary Tables S1-S8 [file 41598_2019_41956_MOESM2_ESM.xlsx]

## Sheet: Table S1
Profiling of aminoxyTMT-labeled bovine milk oligosaccharides reveals substantial variation in oligosaccharide abundance between dairy cattle breeds
Randall C. Robinson, Nina A. Poulsen, Emeline Colet, Chloe Duchene, Lotte Bach Larsen, and Daniela Barile
Supplementary Table S1. Normalized oligosaccharide abundances measured for each Holstein-Fresian milk sample. Oligosaccharides without common names are represented by their monosaccharide compositions,
denoted as the number of each monosaccharide type present in the compound (Hex_HexNAc_Fuc_NeuAc_NeuGc). "Yield" represents the quantity of milk, in L, collected at the time of milking. DIM, days in milking.
Sample ID	DIM	Parity	Yield	3'-sialyllactose	6'-sialyllactose	2_0_0_2_0	2_1_0_0_0 (isomer 1)	2_1_0_0_0 (isomer 2)	Lacto-N-tetraose	3_1_0_0_0 (isomer 2)	3_2_0_0_0	3_6_1_0_0	4_1_0_0_0	Lacto-N-hexaose	4_4_1_0_0	4_5_1_0_0	5_4_0_0_0	5_4_1_0_0
44-04	169	3	19	0.96401	0.973258		3.05574		1.52607		0.524693	0.51638	0.643261	0.722969	1.25008	0.740873	0.532694	1.14343
44-05	137	1	17	0.544791	0.75494		0.475338		0.549467		0.46343	0.780892	0.657004	0.70905	0.992235	0.997426	0.308188	1.31151
44-06	164	1	14	0.62332	0.645326	0.777324	2.09257	0.99084	0.671886		0.625302	0.597326	0.708166	0.311864	0.458857	1.23438	0.758245	0.812823
44-07	155	2	8.5	0.882328	1.04927	1.17066	0.520166	1.01022	0.872712		1.32363	0.653869	1.7736	0.410004	0.881913	1.78088	0.520872	1.05074
44-08	133	1	11.5	0.696127	0.755778	1.50008	0.103672		0.422354		0.553634	0.709283	0.839746	0.352021	0.622429	0.87908	0.291915	0.825426
44-10	161	2	11	0.476336	0.328238		0.516223		0.676016		0.803364	0.584689	0.820271	0.746879		0.456379	0.443852	0.940929
44-11	159	1	13	0.645341	0.777397	1.22815	0.589522	1.52405	0.634749		1.09678	0.626598	1.14838	0.32136	0.599955	0.900255	0.620791	0.622315
44-15	133	1	15	0.546545	0.402745	1.01788	0.303438	0.922659	0.986089		0.669658	0.475921	1.38899	0.41596	0.678145	1.13116	0.579439	0.792146
44-17	154	1	11	0.668074	0.348869	1.3951	1.0952	0.99747	0.731332	1.21831	0.631656	0.635962	0.805733	0.418536	0.779044	0.610557	0.688495	0.882486
44-18	157	1	14.5	0.861134	0.501552		0.772918	1.31428	0.473998		0.185912	0.402145	0.259308	0.318264	0.645061	0.463288	0.840301	0.551456
44-21	145	1	10	0.942336	1.2081		0.393417		1.07262		0.961274	0.578315	1.41003	0.742912		0.455358	0.748292	0.848451
44-22	132	1	13.5	0.431148	0.507245	0.964899	1.08213	0.672738	0.916377		0.866096	0.269915	1.16227	0.665146	0.350949	0.514505	0.470226	0.38812
44-23	151	1	11.5	0.434359	0.445461		0.760909		0.886507		0.895184	0.647286	1.24904	0.362986	0.630874	1.23462	0.326048	0.970848
44-28	153	1	15	0.535474	0.430927	0.638179	1.61579	0.476825	0.675855		0.611263	0.42725	0.725165	0.308729	0.536535	1.31325	0.876537	0.903104
44-29	169	1	11	0.483972	0.444808	0.697229	0.255445		0.631648		0.831181	0.603894	1.33076	0.525019		0.473871	0.351249	0.40671
44-30	170	1	14	0.790984	0.385429	1.1375	0.591139		1.52366		0.562924	0.579365	0.797353	0.737498	0.735373	1.04387	0.286163	1.0514
44-31	143	1	13	0.548506	0.526242		1.57945		0.696816		0.755585	0.576843	0.953453	0.323436		0.490506	0.645455	0.746978
44-32	138	1	9.5	0.890492	0.618355	1.22306	1.73707	0.60593	0.641658		0.415343	0.737611	0.594395	0.274431	0.895798	1.23235	0.403655	1.21944
44-33	172	1	12.5	0.667295	0.588611		1.75647		0.697105		0.544401	0.385898	0.628617	0.451246		0.439054	0.832566	0.545284
44-34	180	2	13	1.6762	1.36994	1.44625	3.23547	1.81874	1.05446	1.54484	3.46855	0.566946	5.27839	0.397177	2.14851	0.766559	2.22918	1.13993
44-37	176	3	16.5	1.67285	1.31124	0.644585	4.33302		1.25317		1.18912	0.180137	1.38328	0.409628		0.421517	1.48623	0.379497
44-38	142	2	17.5	0.626188	0.515807	1.40634	1.86763	1.36023	1.33461		0.680322	0.498978	1.0072	0.948731	0.726586	0.653485	0.784324	0.940256
44-39	160	3	17	0.726851	0.358083	0.90326	0.47121		0.747605		0.688242	0.722564	0.907924	0.327024		0.979964	0.587407	1.08141
44-40	163	1	13	1.0777	0.75273		0.379236	1.35257	0.78067		0.481465	0.482621	0.712028	0.393586	0.498418	1.89686	0.73425	0.709997
44-42	134	3	13	0.820979	0.926376	1.17929	2.56423		1.06243		0.38701	0.455543	0.376136	0.535526	0.332132	0.95218	0.909682	0.673497
44-44	157	3	15.5	0.579743	0.460881	0.371806	0.277958		0.622075		0.440562	0.384784	0.625245	0.246846	0.381934	0.272348	0.406384	0.464061
44-45	145	2	17.5	1.14384	0.70522	2.0286	3.57247		0.852072		0.418205	0.423211	0.633092	0.256552		0.868009	0.961537	0.556497
44-46	170	2	12	0.67	0.4462	0.616917	0.664008	1.06778	0.635466		0.975465	0.881207	1.33638	0.591503	0.813052	1.58859	0.441567	1.52606
44-48	166	2	20	0.659348	0.492485		0.0937957		1.06603		0.547242	0.329133	0.655198	0.899332		0.894279	0.567024	0.594763
45-1	161	1	14.5	0.806626	0.920482		3.15742		1.33579		1.01928	0.685225	1.1052	0.360626	1.12546	0.786516	0.438102	1.16474
45-4	176	1	14	0.91569	0.637246	0.595165	2.97561	0.978073	0.631498		0.443961	0.462246	0.49477	0.322555	0.641602	0.507759	0.766865	0.706802
45-5	156	1	16	1.28445	0.800885	1.83343	1.00597		0.648022		0.525091	0.691298	0.53534	0.464976	0.824562	0.834998	0.362514	1.08212
45-6	169	1	13	0.687885	0.526221	0.627761	0.301761		1.10051		0.285943	0.3966	0.512252	0.537819		0.753103	0.416337	0.362478
45-7	142	1	17	0.703912	0.492772	1.49732	2.1675	0.757199	0.63346	0.554423	0.398569	0.349078	0.73358	0.350595	0.547396	0.739538	0.971885	0.636045
45-8	168	1	13	1.32857	0.928579		3.1286	1.56937	0.796697		0.624148	0.535432	0.855814	0.483118	1.06355	2.24647	1.0426	1.63061
45-9	167	1	15	0.571359	0.513978	0.81045	1.68222	0.95222	0.638673		0.787303	0.353826	0.786199	0.551336	0.329531	0.454777	0.734306	0.6744
45-10	169	1	19	0.495562	0.578342		0.583676		0.789167		0.501176	0.399829	0.903893	0.349373	0.578541	0.591985	0.309898	0.638023
45-11	171	1	17	1.10883	1.17715	2.16161	3.60384	2.51291	1.3752		0.231875	0.447138	0.346204	0.4787	0.858196	0.289803	1.40626	0.491608
45-12	177	1	13	0.61403	0.900797	1.27699	0.843124	0.809218	0.663782		0.762446	0.621966	1.46599	0.433755	0.681974	1.83672	0.402831	1.1383
45-15	150	1	17	0.596335	0.593572		1.50723		1.35761		0.471969	0.290533	0.718216	0.587914		0.600762	0.677079	0.294345
45-16	142	1	16	0.487738	0.528045	0.396359	1.18867	1.4679	1.00174		1.20012	0.867396	1.42559	0.696635	0.360931	0.621547	0.510922	0.853801
45-17	176	1	17.5	0.8213	0.903028	1.45296	2.50519	1.08697	0.635335		0.715463	0.402472	0.607112	0.437652	0.756853	0.741384	0.707555	0.968758
45-19	138	2	15.5	0.97817	1.00879	1.36715	1.28023	1.50324	0.769635		0.384041	0.329251	0.520306	0.396379	0.745621	1.03124	0.759341	0.304667
45-20	161	2	17	0.853167	0.766272	0.241028	2.21718	1.24899	0.816727	0.340057	0.72897	0.750642	0.917435	0.496895	0.658101	0.54871	0.780583	1.01883
45-21	165	2	21	0.622439	0.331525	0.305394	2.49983		0.872659		0.455394	0.764433	0.443612	0.427242	0.529729	0.87844	0.550259	1.00569
45-25	160	3	14	0.421837	0.426913	0.630426	1.82462	0.368034	0.642137		0.320188	0.567917	0.395077	0.347039	0.211984	0.7443	0.604396	0.952168
45-26	142	2	13	0.800742	0.837541		2.1362		0.82158		0.931613	0.624233	1.62362	0.47009		1.12491	0.503385	0.763834
45-27	172	2	15	0.632259	1.16946	0.536859	1.59387		0.706551		0.399582	0.337018	0.554118	0.532045	0.335636	0.697036	0.961995	0.304109
45-29	135	1	17	0.778439	1.08584	1.39891	2.06029	1.60926	0.853781	0.389657	0.615519	0.380183	0.694011	0.682102	0.529408	0.904245	1.15716	0.426294
45-30	152	1	9.5	0.865731	0.974342	0.847666	1.74557	0.984247	1.09536		0.522037	0.635267	0.800567	0.538088	0.66558	0.807999	0.618783	0.767991
45-31	163	3	16	0.929236	1.02413		0.494357		1.03351		0.847924	0.519881	1.15823	0.797834		0.661975	0.870396	0.663433
45-32	162	1	14	0.784929	0.38878		0.454068	0.96835	0.777154		0.413988	0.688454	0.505127	0.488494	0.578239	0.994017	0.521127	1.15757
45-33	150	1	13	0.754077	0.600721	0.595071	2.12199	1.04094	0.744604	0.688391	1.67341	0.617765	1.69539	0.64314	0.673391	0.811988	0.861117	1.05378
45-35	170	1	8	0.472102	0.516127	0.592709	0.337699	0.447739	0.520143		0.376794	0.415231	0.623985	0.215006		0.655886	0.440471	0.711795
45-36	159	1	8	0.417083	0.372781	1.0597	1.75171		0.418561		0.735865	0.394514	1.1825	0.279891	0.407984	0.459632	0.605981	0.513034
45-37	171	1	8.5	0.877846	0.885408	2.30531	1.66965		0.612926		0.718505	0.589016	1.03096	0.354406	0.572068	0.631103	0.685987	0.771491
45-39	174	3	12	0.399722	0.415499		0.856142		0.366974		0.254584	0.115522	0.281054	0.24807		0.0690012	1.57324	0.403736
45-40	146	1	12.5	0.592248	0.407863	0.866438	0.81215	1.32433	0.822265	0.538773	0.443297	0.267189	0.660627	0.357856	0.169563	0.302631	0.680847	0.372577
45-41	160	1	13	0.872186	0.906585	1.60686	0.704739	0.580937	0.619249		0.287227	0.623432	0.50809	0.3414	0.733703	0.680086	0.451341	0.697593
45-42	163	1	11	1.22273	0.867568	1.9991	0.960502	1.66689	0.998045		0.564345	0.809311	0.656732	0.426177	0.72023		0.615786	0.898481
45-44	173	1	10	0.406688	0.351276	0.453193	0.374181	0.454736	0.986595	0.449517	0.410894	0.651045	0.516716	0.765279	0.301054	1.49909	0.375111	1.10627
45-45	151	3	12.5	1.09359	0.911942	1.21688	6.96744	2.55801	0.96027	0.80475	0.643697	0.687482	0.610327	0.433617	0.512345	0.284905	1.90669	0.912711
45-47	158	1	9.5	0.894856	0.826727	1.1329	0.127275	1.63328	0.950481	0.435353	0.584784	0.60889	0.751037	0.433221	0.677573	0.727593	0.551705	0.902779
46-3	158	2	22.5	0.692295	1.11259	0.985444	0.158178	1.07056	0.781327	0.401531	0.423063	0.71121	0.43693	0.63119	0.943792	0.533007	0.549448	1.08847
46-4	171	1	17	0.403857	0.654085	0.795827	0.676204	0.837331	0.42431	0.327829	0.313932	0.498426	0.416054	0.407562	0.525842	1.15277	0.582892	0.891833
46-5	151	1	19	0.889025	0.573651	1.85153	1.274	0.985897	1.58879	0.314895	0.653052	0.76458	1.06689	1.01769	0.955627	0.975595	0.41492	1.51353
46-6	176	1	15	0.503137	0.582391	1.07614	1.67533	0.968949	0.773369		0.695654	0.252303	0.885497	0.300117	0.610984	0.313149	0.607866	0.369209
46-7	177	3	15.5	1.39492	1.48707	1.7042	0.951714	1.12539	1.46941		0.859262	0.677454	0.826763	0.81236	1.08038		1.6665	1.2069
46-8	152	2	24.5	0.992974	0.919318	1.02002	0.386283		1.07882		0.136651	0.693264	0.14233	0.672136	0.853593	1.10522	0.487635	1.07499
46-9	155	1	17	0.82338	0.83849	1.15959	0.284393	0.812202	1.23697		0.756167	0.481125	0.824688	0.42683		1.81253	0.54118	0.898535
46-11	185	2	15	0.792831	0.777156	1.07693	1.98634	1.21552	0.964801		1.89795	0.828626	1.71672	0.53467	0.694165		0.692331	1.3037
46-12	176	3	20	0.604158	0.731266	1.21533	0.120964	1.12391	0.769627		0.962251	0.656079	1.31017	0.419329	0.481804		0.637337	0.986055
46-13	146	3	26	0.882979	0.8497	1.19263	1.87193		1.03248		1.10557	0.820963	1.2031	0.393574	0.383046	1.09652	0.51632	0.846167
46-14	170	2	20	0.725928	0.547605	1.4305	0.312893	1.48545	0.952978		0.433383	0.467206	0.589968	0.700666		0.425684	0.628568	0.370519
46-15	168	1	18.5	0.614478	0.490323	0.742592	1.02688	0.926591	0.936943		0.817669	0.46457	1.21267	0.458037	0.627768	1.26195	0.616526	0.42647
46-16	140	3	20.5	0.635974	0.821219	0.307755	0.891516	0.854146	0.771561	0.743264	0.398916	0.311952	0.687373	0.292087	0.755426	0.4587	0.893437	0.464622
46-17	175	3	16	0.912441	0.956393	1.59114	1.84967	1.76678	0.921507		2.75237	0.83879	2.74568	0.43156	1.00003	1.06646	0.636028	1.43563
46-18	150	3	19	0.669728	0.675554	1.09805	0.304405	0.606065	0.594787		0.1853	0.414166	0.330887	0.224014	0.407168	0.564117	0.55709	0.617752
46-19	156	2	15.5	1.00031	0.932204	1.88199	1.72044	2.3705	1.28647	0.798955	0.526607	0.707334	0.493829	0.553381	0.578834	0.974918	0.855701	1.18852
46-20	175	3	25.5	0.972483	1.42331	1.02613	0.337523		0.79883		0.497092	0.571903	0.680864	0.418797	0.299676	0.567002	0.665118	0.86737
46-21	179	1	17	0.536369	0.532079	0.745467	1.49513	1.43921	0.863661	0.480352	0.499526	0.749467	0.584742	0.723848	0.434619	0.631232	0.6659	0.987303
46-22	177	1	15	0.680392	0.782188	1.60333	1.32812	0.693486	0.979959		1.22916	0.969386	1.66768	0.603647	0.731148	1.17704	0.506671	0.831937
46-23	141	2	23.5	0.932229	0.68693	1.07471	0.139965	0.833349	0.725834		0.980958	0.695473	1.47298	0.270404	1.01065	0.510485	0.385333	1.28262
46-24	176	1	10	1.0324	0.481966	1.69875	0.382438	1.01167	0.848604		0.215141	0.484172	0.30688	0.350977	0.417785	0.540909	0.706294	1.083
46-25	195	2	15	0.816238	1.04412	1.83529	1.95048		0.819233		1.85811	1.02347	2.31723	0.508791	0.841889	1.09924	0.662477	1.21842
46-26	195	2	8.5	0.885969	0.417883	0.762829	0.433843		1.58577		0.797175	0.722606	0.904071	0.903299	0.689247	0.801294	0.418943	1.1002
46-27	145	2	10	0.96257	1.14302	1.38332	0.538629	1.33529	0.543339	0.578687	0.52956	0.420725	0.625239	0.295388	0.70438	0.44752	0.512996	0.797759
46-28	143	2	15.5	1.0581	1.99684	1.73564	2.49823	2.37105	1.03442	0.476234	1.38259	0.786737	1.50644	0.505011	0.99153	1.51511	1.11613	1.03317
46-29	167	2	15	1.01188	1.28061	1.26543	3.18069		1.34259		0.665843	0.432284	0.768602	0.425354	0.677844	0.754464	0.602166	0.850364
46-30	145	3	19.5	0.424787	0.528537	0.640721	1.85754	0.975204	0.854646		0.461502	0.240553	0.585907	0.593095	0.253658	0.516466	0.654922	0.248702
46-32	159	2	17	0.978912	1.04839	1.3843	0.443588		1.31743		0.233482	0.351185	0.283023	0.66415	0.802966	0.423704	0.933273	0.443864
46-33	191	2	19.5	1.17489	0.688038	1.10678	0.755592	0.978575	0.784075		0.344683	0.34061	0.446822	0.296649	0.460819	0.431436	0.568999	0.551708
46-34	143	1	14.5	0.513022	0.521463	0.797054	0.508098	1.06088	0.864264	0.184354	0.576744	0.534516	1.16502	0.537888	0.287168	0.726101	0.334724	0.713048
46-35	173	2	13	1.09409	1.49999	1.63898	0.441163	1.98492	0.79868	0.339946	0.560591	0.579509	0.737693	0.327078	0.921519	0.355256	0.888958	0.670063
46-36	160	3	11.5	0.554866	0.778559	1.1603	0.246558	1.46725	0.748734	0.46921	0.654875	0.583757	0.8513	0.792308	0.850858	0.846529	0.412441	0.857722
46-37	162	2	17	1.6732	1.50254	1.60545	4.93983	2.96209	1.78787	0.849351	2.27036	0.684508	2.48358	0.960259	1.38207	0.922555	1.48468	1.78469
46-38	160	3	17.5	0.520542	0.623013	0.49585	0.380551	0.819436	0.600417		1.50629	0.720121	1.49752	0.564185	0.781951	0.461002	0.369393	0.71769
46-39	186	3	8	0.683308	0.949997	1.50922	0.303054		0.632203		1.2754	0.620945	1.26667	0.421454	0.86952	0.91799	0.280596	0.613135
46-40	171	2	19.5	0.723243	1.28816	1.07518	1.83913	0.888964	1.15454		0.685729	0.153938	1.00004	0.605924	0.317369	0.305321	1.02991	0.283916
46-41	150	2	8.5	0.807933	0.919967	0.99413	0.558262		1.03216		0.736479	0.439055	1.06201	0.861804	0.561794	0.565617	0.736725	0.743406
46-42	181	2	11	1.52917	1.68039	2.09882	2.66357	2.10622	1.31047	1.28985	3.50986	0.979674	3.81095	0.460376	1.42929	0.898229	1.18112	1.29798
46-43	145	1	18	0.516882	0.39256	0.900587	0.237684	0.858335	1.29178	0.34196	0.464854	0.449838	0.601078	0.451151	0.514888	0.903731	0.316768	1.22971
46-44	166	2	5.5	0.719403	1.10831	0.977311	0.981003	0.931688	0.792809		0.32716	0.704986	0.351029	0.297203		1.43627	1.02135	0.942645
46-45	159	3	15	0.471137	0.824031	1.01123	0.118845	0.538644	0.75766		0.640362	0.391951	0.811644	0.526235		0.925573	0.47977	0.512736
46-46	148	2	8.5	0.882369	0.847493	1.5483	2.46164		1.04576		0.766999	0.453146	1.18422	0.402442	0.522425	0.403087	0.680278	0.693142
47-1	188	2	18.5	0.921986	0.879904	1.40341	0.385078	0.995648	0.711366		0.238727	0.266305	0.267486	0.409417		0.782667	1.02378	0.347615
47-2	160	1	11.5	0.528764	0.591475	0.926474	0.94348	1.04628	0.560588	0.694768	0.485972	0.52842	0.528161	0.365946	0.475793	0.687013	0.811839	0.748605
47-5	197	2	13.5	0.780551	0.991031	1.28996	1.49067	1.55838	0.670473	0.544788	0.409837	0.369964	0.482994	0.283868	0.634975	0.99646	1.08366	0.761259
47-6	178	2	15	1.02416	0.872239	1.06031	0.179175	1.5114	0.905403	0.338804	0.825239	0.514514	0.971263	0.382261	1.06629	0.702073	0.506775	1.11078
47-7	181	2	12.5	0.915211	0.91713	0.912398	0.512005	1.11887	1.26978		0.786299	0.748035	0.857489	0.711062		0.867367	0.512233	1.31874
47-8	164	1	17	0.517925	0.767815	0.639766	0.39999	0.594551	0.538673		0.448881	0.536567	0.544135	0.260065		0.459961	0.467269	0.591584
47-9	196	1	10.3	0.733197	0.967466	1.50545	1.5585	0.670054	1.16097		1.01814	0.513705	1.23608	0.502552	0.503914	0.704787	0.692855	0.685038
47-11	194	1	14	0.778611	0.663258	1.268	0.171469	1.08939	0.809559	0.345911	0.511643	0.391343	0.644697	0.346791	0.578387	1.00008	0.894428	0.729339
47-12	180	1	14.8	0.561204	0.484071	0.944667	0.123492		0.825125		0.330504	0.479085	0.4736	0.299512	0.671838	0.376968	0.439242	0.798036
47-13	194	3	11.5	0.722706	0.635318	0.661996	1.48752		0.710565		0.99286	0.712823	1.79949	0.466602	0.731162	0.949758	0.720412	0.971535
47-15	163	1	11	0.539387	0.315382		0.909986		0.900306		0.620022	0.692023	0.955806	0.489867		0.552413	0.446746	1.43713
47-16	160	2	14	0.743042	0.548253	1.14975	1.43867	0.836005	0.767303		0.847087	0.540518	1.13513	0.302469	0.656382	0.540369	0.660322	0.725843
47-17	147	2	15.5	1.00513	1.44229	0.793098	0.276089		1.6977		0.428408	0.285883	0.655035	0.543623	0.508793	0.768406	0.938103	0.379701
47-18	192	1	13	1.14627	0.776618	1.89902	0.399439		1.41761		6.14911	1.09309	4.47513	0.796952	1.98084	1.64265	6.52677	1.55804
47-19	192	3	13	0.576487	0.658012	1.12518	0.326227	1.03697	0.919484		0.918014	0.382309	0.801357	0.690398		0.614735	0.474049	0.461047
47-21	192	1	8.8	0.663381	0.324462	0.636385	1.58998	1.87798	0.818812		0.352623	0.144667	0.713711	0.255267	0.246368	0.367531	0.647349	0.473028
47-24	195	1	17.2	0.856785	0.904871	1.15543	0.464455	1.14709	1.14764	0.213301	0.703058	0.472877	0.94794	0.46031	0.658368	0.827079	0.583086	0.677887
47-25	148	1	15.5	0.652451	0.35557	0.729394	0.714308	1.6192	0.733041		1.14562	0.730343	0.936506	0.381502	0.34423	0.771047	0.485291	1.0362
47-27	181	1	18	0.392424	0.266062	0.730526	0.228461	0.729197	0.703529		0.329429	0.558107	0.483704	0.288954	0.481604	1.15229	0.423606	0.999272
47-28	165	1	14.5	1.91667	1.22279	1.51174	0.868068	1.26845	1.3204	0.381928	0.712307	0.917516	1.04152	0.428187	0.995027	1.3792	0.587844	1.60375
47-29	158	1	17	0.821055	0.842678	1.05622	2.26073		1.08072		0.938899	0.649322	1.02197	0.431286	1.0949	0.723538	0.591673	1.05355
47-30	151	1	17.5	1.22191	1.23427	1.32599	0.653657	1.92408	0.818288	0.502276	0.57465	0.884149	0.766818	0.313055	0.838364	0.627002	0.557132	0.706328
47-31	151	1	18	0.698772	0.539086	0.95716	0.0763629	0.969341	0.957727		0.300942	0.701007	0.299038	0.534787	0.602256	0.818121	0.375025	0.947355
47-32	186	1	13	0.697788	0.702879	1.20455	1.19796	1.34062	0.964997		0.788169	0.551059	1.06345	0.411383	0.61642	0.72646	0.639057	0.917595
47-33	192	1	17	0.608963	0.729034	1.09188	0.96728	1.22203	0.967222		1.03946	0.759039	1.1372	0.502117	0.727134	0.640212	0.575466	1.27232
47-34	155	3	19	0.62558	0.589398	0.669978	4.26021	1.03655	1.17261		1.01552	0.830338	1.12082	0.608764		0.808919	1.26108	1.26069
47-35	185	1	16.5	0.985275	0.799296	1.17471	0.706348	0.984493	0.675838		0.442891	0.443298	0.652181	0.305429		0.609266	0.953683	0.941519
47-36	153	2	23	0.691238	0.651487	0.762854	0.342441	1.11844	0.755897		0.488925	0.209983	0.631865	0.279873		0.131778	0.954131	0.254862
47-37	153	3	18.5	0.785958	0.881388	0.679177	2.93505	1.41577	0.968732	0.64116	1.3339	0.537944	1.30258	0.67563	1.04429	0.708609	1.01008	0.892675
47-38	155	3	22.5	0.577894	0.344529	0.819182	1.57542	1.481	1.27701	0.397271	0.884561	0.422551	1.04813	0.546234		0.433295	0.593311	0.913545
47-39	184	2	18	0.742871	0.707601	1.16913	2.51633	1.31017	1.29301	0.656699	0.566818	0.55021	0.705855	0.506723	0.849082	0.826977	0.851175	0.733062
47-40	175	2	17.5	0.766615	0.6469	0.73195	2.39813	1.80164	0.675838		2.35641	1.27344	2.98963	0.687202	1.31313	1.09792	0.962632	1.87349
47-41	198	2	16.5	0.38057	0.568575	0.855147	0.190056		0.880137		1.58879	0.393126	1.44635	1.32608	0.519862	0.609614	0.388923	0.740052
47-42	162	1	18	0.550487	0.327446	0.442178	0.235581	0.743038	0.594804		0.329693	0.520347	0.377053	0.65451	0.612122	0.496858	0.616096	0.836103
47-43	197	2	17.5	1.43554	1.44063	1.49136	0.372517	1.56642	0.903875	1.03854	1.87548	0.904803	1.71881	0.643376	1.95352	0.795672	0.575699	1.37339
47-44	148	1	17.5	0.349653	0.478162	1.02157	0.706853	1.08152	0.364336		0.741544	0.394717	0.99577	0.301512	0.577335	0.322945	0.487663	0.384793
47-46	192	1	15.5	0.602306	0.436272	0.651304	2.0857	1.45671	1.04045		0.713479	0.654505	1.11405	0.290953	0.859892	0.549262	0.935997	1.04656
47-48	195	1	15	0.455393	0.693853	0.63493	0.486704	1.04337	0.868014		0.744783	0.505456	1.32703	0.641831	0.753962	0.967771	0.52348	1.03839
47-49	194	3	11.5	0.659802	1.0267	1.36151	0.094029	1.52358	0.627878	0.486813	0.918637	0.24244	1.04363	0.579019	0.748233	0.426601	0.625379	0.319187
47-51	181	3	17.5	0.485517	0.360965	0.487274	0.272508	1.46462	0.978928		0.826213	0.714231	1.22301	0.498745	0.634844	0.865299	0.309489	1.23897
47-53	169	1	14.5	0.986337	0.847374	0.932742	0.108002	1.8838	0.93243	0.540401	1.00201	0.771455	1.05289	0.409014		0.872453	0.533842	1.02479
47-55	175	1	12	0.798746	0.566975	1.61402	3.22871	2.03114	1.11281		0.764202	0.429866	0.75747	0.482251	0.591412	0.430756	1.25242	0.800177
47-56	194	3	15	0.784369	0.806827	1.02427	0.32803	0.895223	1.112		0.766442	0.594464	1.31901	0.392886		0.903302	0.617904	0.927782
47-57	165	1	10.5	0.769518	0.730623	1.69443	0.282967	1.67585	0.676938	0.451527	0.286897	0.782256	0.37048	0.453686	0.705689	0.567737	0.479672	0.824159
47-58	169	2	13.5	0.664678	0.928565	0.570412	0.746762	0.991934	1.06669		0.810605	0.494156	0.996559	0.545184	0.866749	0.563597	0.667831	0.931861
47-59	180	1	14	0.43603	0.399222	0.743927	0.867856	0.827916	0.391373		0.655798	0.758792	0.661397	0.273527	0.497273	0.431234	0.41201	0.967193
47-60	199	2	14.5	0.680888	0.492564	0.852089	2.44229	1.05233	0.957071	0.318103	2.09305	0.866571	1.91435	0.370389	0.492525	0.615698	0.60322	1.16874
47-62	167	1	11	0.522588	0.829833	1.46522	2.45633	1.49433	0.615482		0.736957	0.271726	1.07402	0.353852	0.541727	0.653299	1.06467	0.260553
47-63	162	3	9.5	0.987562	0.748034	1.0232	0.380376	2.23611	0.916864	0.384767	0.690767	0.740833	0.98273	0.56165	1.07862	0.614151	0.359667	1.13564
47-64	190	2	10.5	0.664589	0.837953	1.30157	0.0699096	1.58505	0.823142		1.03795	0.693657	1.07363	0.928426		0.778581	0.475754	0.962762
47-65	182	2	14	0.447088	0.632539	0.733292	0.917347	1.33382	0.724528		0.915478	0.619263	0.921331	0.272538	0.518776	0.45308	0.712012	0.871974
47-67	158	1	17	0.50172	0.580898	0.585958	1.76749	1.38683	0.637862		0.681584	0.973082	0.844238	0.483064	0.304521	0.746565	0.662929	0.98181
47-68	202	1	10	0.466607	0.361477	0.819279	0.0810353	1.28211	0.574383		0.592234	0.554889	0.593189	0.482511		0.951013	0.402567	0.627683
47-69	193	1	14	0.943877	0.839976	1.47157	3.75665	1.90864	1.096	1.26437	0.76892	0.974563	0.724264	0.602426	0.849797	1.19207	0.897226	1.20829
48-1	170	2	16	1.05358	1.07838	0.898717	2.04402	1.92625	1.42576	0.457777	0.88323	0.863727	0.794395	0.671401	1.31456	0.964315	0.943485	1.87702
48-2	178	3	13	0.615329	0.637469	1.08432	1.21076		0.706257		0.626722	0.469007	0.780169	0.724165	0.686951	0.768288	0.65948	0.904921
48-3	156	2	15.5	0.637423	0.351557	0.593931	0.280125	1.12952	0.909199		0.422874	0.36445	0.503301	0.448144		0.235	0.706188	0.435347
48-4	171	2	14	1.28553	0.65994	0.619199	0.345344	1.72594	0.858441	0.322816	0.193328	0.469524	0.247437	0.411899	0.657449	0.667322	0.516402	0.740045
48-5	189	1	8.5	0.615389	0.706592	0.828614	1.6169	1.55563	1.12147		0.70599	0.235135	0.924366	0.439342	0.392272	0.323312	1.09067	0.317969
48-6	200	3	5.5	1.52861	1.88744	2.36537	4.08606	2.84954	0.948543	0.416534	1.09523	0.660193	0.973114	0.29062	1.0805	0.629703	1.51861	0.816746
48-8	185	1	14	1.05379	0.907941	1.48856	0.75012		0.639746		0.307936	0.63543	0.391488	0.227218	1.12522	0.603163	0.491063	0.922219
48-9	175	1	18.5	0.699073	0.884597	1.21594	0.22022	1.48296	0.814	0.774314	0.937656	0.237291	1.16397	0.491917	0.99771	0.385847	0.734735	0.215947
48-10	204	1	18	0.617999	0.649551	1.0942	0.923085		0.826435		0.889532	0.435239	0.841249	0.535259	0.235994	0.280805	0.533332	0.608483
48-11	194	2	12.5	1.15027	1.02654	0.80374	1.33497	1.3716	0.886996	0.304565	0.463436	0.549066	0.620288	0.325354	0.812004	0.695627	0.761721	0.909556
48-12	195	1	12.5	0.743083	0.989538	1.35262	0.116582	1.41313	0.748278		0.636832	0.687606	0.649891	0.556829	0.547414	0.691902	0.415807	0.900802
48-14	160	1	15	0.481517	0.389744	0.564533	0.302723	1.01673	0.729561		0.595769	0.132261	0.892146	0.442789	0.341445	0.237262	0.670695	0.113352
48-15	164	3	18	0.954912	0.973625	1.21835	2.26496	1.11289	1.08374		0.782619	0.405364	1.31308	0.4172		0.523156	1.16864	0.44392
48-16	173	3	14	1.14005	0.929309	1.30759	2.96523	2.0031	1.11874	0.671093	1.1825	0.753277	1.20003	0.383296	1.41985	0.762606	1.04354	1.07691
48-17	174	1	14.5	0.951786	0.423085	0.78792	0.360942	1.41336	0.729561		0.522271	0.547741	0.864027	0.399716		0.756381	0.541862	0.741829
48-18	183	1	20	1.06143	0.785457	1.21613	2.30176	1.76114	1.05694	0.395233	0.760229	0.370298	0.741188	0.463991	0.513685	0.70403	1.15712	0.347972
48-19	171	1	18	0.453651	0.477295	0.728267	0.679711		0.539112		0.413752	0.541103	0.433895	0.385739	0.561417	0.676885	0.396042	1.07689
48-20	191	2	21	0.523502	0.754778	0.838281	1.68171	1.17754	1.06594		1.26231	0.794776	2.24803	0.571546	0.623569	0.917382	0.686482	1.13848
48-21	188	2	19	0.873846	0.723406	0.891063	2.81457	1.1111	0.708407	0.838647	0.398758	0.5679	0.358654	0.311517	0.353926	0.41132	0.983488	0.759175
48-22	187	1	20	0.463707	0.541789	1.28004	1.3092		0.439075		0.374475	0.22466	0.469687	0.28141	0.488341	0.388762	0.599428	0.272931
48-24	167	1	12	0.527086	0.347377	0.622961	2.26301	1.90045	1.01624		0.416197	0.707353	0.452867	0.341188	0.473725	0.398572	0.491299	1.04406
48-26	160	1	14	0.600872	0.500025	0.871069	0.20192	1.49669	0.876386	0.431087	0.693905	0.443039	0.904527	0.510535	0.647999	0.753422	0.602778	0.819461
48-27	182	1	13.5	0.882332	0.98878	1.09543	1.58462	1.97667	0.930535		0.660034	0.741351	0.765356	0.417256		0.701326	0.730749	0.945118
48-29	155	2	15.5	0.46391	0.557777	0.544016	0.611753	0.955596	0.762949		0.561018	0.54954	0.697057	0.574068		0.773042	0.53547	1.19313
48-30	160	2	18.8	0.683791	0.771087	1.0439	0.613642	1.46717	0.773334	0.503501	0.989381	0.571388	0.993252	0.485992	0.666936	0.367165	0.582944	0.977722
48-31	156	1	14	0.371372	0.376622	0.515076	0.0529634	1.0506	0.536504		0.220154	0.422176	0.318587	0.178359		0.544493	0.219939	0.632944
48-32	189	2	17.5	0.657354	0.526764	0.59504	0.768095	1.7431	1.43032		0.826567	0.659352	1.37474	0.563245	0.928424	0.661736	0.624538	1.10621
48-33	195	2	19.5	0.705157	0.301406	0.87891	3.5263	1.25267	0.887185		0.293153	0.584772	0.440918	0.446901	0.31579	0.621233	0.677546	0.887691
48-36	167	2	18	0.767155	0.584484	0.975563	2.3044	1.12292	0.903773		0.475566	0.51767	0.594033	0.498505	0.567569	0.401135	0.725212	0.587854
48-37	170	2	18	0.97739	0.338473	0.803188	0.80259	1.18866	1.19264	0.356343	0.364676	0.482848	0.556996	0.413428		0.486327	0.555311	0.734722
48-38	166	3	10.5	1.09031	1.54886	1.80265	0.478473	1.52858	0.835608		0.761762	0.694927	0.859487	0.506836		0.597989	0.662668	1.22116
48-39	171	2	16.5	1.4005	1.45059	1.76282	6.60744		1.56227		0.312204	0.361859	0.348604	0.49719	0.849448	0.35151	1.41144	0.425325
48-40	196	3	10.5	1.72623	2.25346	1.84271	1.14871	2.1879	0.817038	0.428274	1.22924	0.728554	1.10563	0.258704	1.46406	0.432043	0.900167	0.867354
48-41	180	2	12	0.402463	0.481306		0.424454	0.817007	1.61707		1.647	0.525185	1.82202	0.648041	0.851969	1.09752	0.278369	0.835805
48-45	160	2	15.3	0.536871	0.617128	0.880603	0.105222	1.1323	0.695171		0.303069	0.477092	0.342144	0.51368		0.621473	0.396988	0.417215
48-46	182	2	16.5	0.646707	0.924649	0.912403	2.48082	0.956816	1.21089		0.371133	0.162709	0.481979	0.483089		0.231356	0.910111	0.386194
48-47	156	3	17	0.547249	0.536091	0.717728	0.311443	0.71937	0.877524		0.608232	0.269936	0.876839	0.463768	0.392926	0.477659	0.547488	0.327177
48-49	183	2	15	0.777194	0.539933	0.618434	2.28528	1.19779	1.112		0.280227	0.547289	0.297661	0.615617	0.723861	0.519589	0.897686	0.941864
48-50	201	3	11	0.93001	1.14875	1.44805	1.81907	2.49565	0.851671		1.95252	1.06428	1.28712	0.62025	0.957417	0.617775	0.877629	0.731406
48-51	191	2	22.5	0.771013	0.653073	0.669211	0.379851	2.19271	0.966927		0.805794	0.930229	0.960667	0.382016	0.817635	0.57064	0.543561	1.06629
48-52	189	2	22	0.642332	0.383978	0.935594	0.294224		0.864523		0.423859	0.509531	0.417934	0.338876	0.593234	0.580278	0.447122	0.740252
48-53	177	2	23	0.698327	0.75964	0.844061	1.69799	1.36706	0.896017		0.853308	0.628742	1.07635	0.284456	0.895253	0.532196	0.830705	1.05999
48-54	209	3	17	0.771583	0.947534	1.35702	2.31419	1.93693	0.866243		0.62392	0.466317	0.715891	0.742621		0.862786	0.799856	0.415456
48-55	187	1	20	0.660411	0.422876	0.673284	2.19711	0.99652	0.542349	0.340456	0.386152	0.175751	0.519737	0.339165		0.286667	0.98414	0.19073
48-56	184	1	15.5	1.07743	0.771484	1.14196	1.24009	2.0343	0.903098		0.576054	1.4703	0.516316	0.41498	1.01215	0.821868	0.64724	1.25411
48-57	192	1	17	0.850337	0.913553	1.20831	0.322967	1.21948	0.976281		0.85173	0.887577	0.919795	0.734843		1.20796	0.47308	1.83267
48-58	172	3	19	0.563015	0.415561	0.607778	0.354239		0.830301		0.58617	0.512786	0.813218	0.378031	0.664956	0.441775	0.701483	0.620665
48-59	178	2	22	0.684863	0.538739	0.708336	0.366741	1.77234	1.0493		0.686994	0.585448	0.789259	0.345144	0.594409	0.215699	0.796599	0.569926
48-60	174	1	19	0.571596	0.311326	0.616821	1.38968		1.29971		0.838396	0.959242	0.831738	0.631827	0.775922	1.26557	0.530788	1.20102
48-62	193	1	16	0.596463	0.400556	0.600712	2.01607	1.26148	1.08374		0.52672	0.335516	0.536499	0.351767	0.599151	0.673829	0.837545	0.794464
48-63	182	2	21.5	0.51795	0.634011	0.339532	0.672041	1.16914	0.658137		0.476594	0.764219	0.480778	0.386714	0.427059	0.299106	0.362912	1.10681
48-64	188	1	17	0.660158	0.590127	0.869178	0.566954	0.925389	0.607297		0.43184	0.283435	0.506192	0.337762	0.360508	0.269423	0.695527	0.538552
48-65	170	3	24	0.848764	0.651691	1.09973	3.95691	1.63288	0.956298	0.43928	0.630995	0.927167	0.595915	0.345389		0.635351	0.781889	1.23957
48-66	171	1	18.5	0.831498	0.497377	0.92516	0.63374		0.781002		0.5183	0.674676	0.574933	0.447949	0.469898	1.1745	0.504813	0.927281
48-67	198	1	17	0.696942	0.306372	0.676838	0.090177		1.37743		1.12529	0.573476	1.04945	0.636379	1.13011	1.41987	0.268226	1.05105
48-68	201	3	16.5	1.10204	0.887266	0.910818	2.74812		0.796841		0.535748	0.556962	0.699322	0.322363	0.639882	0.657626	0.584218	0.991521
48-69	181	3	19	0.989044	0.538831	1.01059	3.96646	2.23564	0.962397	0.474442	0.348481	0.39429	0.373419	0.413122		0.665844	1.36363	0.257634
48-70	176	2	16	0.55373	0.352476	0.652542	0.693454	1.23382	1.08105		1.52239	0.411046	1.65933	0.495792	0.402668	0.749193	0.646726	0.812805
48-71	162	3	18	0.759056	0.571019	1.27378	0.793231	1.35513	1.21507		0.499968	0.355752	0.569813	0.67261	0.653016	0.664409	0.885575	0.513433
49-1	186	3	11.5	1.11785	1.30686	1.56004	0.790994	1.84624	1.04044		0.572154	0.886023	0.781832	0.40749	0.841805	1.02534	0.606643	1.31028
49-2	193	1	7	0.541713	0.42631	0.756157	0.2563	1.56225	0.663961		1.07345	0.913429	1.03268	0.360815	0.648455	0.848667	0.299358	1.07105
49-3	200	3	16.3	1.05035	0.583257	1.31679	2.15089	0.999177	1.95617		0.630579	0.442205	0.863918	1.10567	0.724983	1.25204	0.799989	1.05245
49-4	165	2	18.5	0.864255	0.193942	0.67469	2.0609	0.933107	0.791095		0.455964	0.327191	0.567168	0.312328	0.419014	0.49035	0.809674	0.50819
49-5	183	1	13.5	1.30509	1.05184	0.902086	0.464257	1.40763	0.92934	0.603756	0.692987	0.614353	1.18742	0.601214	1.74898	0.614202	0.695488	0.640564
49-6	204	3	15.5	0.60051	0.360047	0.693179	1.26568		0.83272		1.17721	0.413785	1.47453	0.425269		0.690563	0.346032	0.731206
49-7	212	1	12.5	0.947353	0.880229	1.19356	1.96954	1.65399	1.24793	0.525329	0.618133	0.77157	0.932115	0.938768		1.28997	0.649756	1.08832
49-8	202	2	3.75	0.708162	0.555382	1.39593	2.18929		0.745365		0.21064	0.554713	0.248657	0.440985	0.706219	0.827158	0.561544	1.04428
49-9	207	1	12.5	0.77244	0.362113	0.686502	3.78062		0.996464		4.25282	0.762748	3.41394	0.464067	0.894298	1.20937	0.697616	1.07321
49-10	201	2	18	0.606345	0.761527	0.819356	2.59992	1.45343	1.01628		0.30906	0.240912	0.3736	0.371489	0.451383	0.591719	0.805817	0.504234
49-11	170	3	11.5	1.18282	1.28974	1.70128	0.574463	1.38384	0.814694	0.258398	0.202192	0.645377	0.27507	0.265245	0.498749	0.531233	0.640622	0.497635
49-12	202	1	13.5	0.864661	0.612541	0.798569	1.21835		1.02691		0.791726	0.668897	1.17661	0.846897	0.689411	1.72693	0.268735	1.02574
49-13	168	3	11	0.844581	0.634347	1.50489	3.50406	1.15518	0.775806		0.336235	0.0931113	0.354933	0.278547	0.199974	0.327698	1.07832	0.219912
49-14	206	1	17	0.477023	0.20376		1.43913	1.29524	1.55284		0.885926	0.568905	1.42464	0.626646	0.770223	1.2716	0.446954	0.990087
49-15	186	1	19	0.7282	0.401712	0.766798	0.328737	2.06408	1.28433		0.209613	0.88755	0.299453	0.51714	0.764834	0.40368	0.41607	0.591296
49-16	164	1	10	0.828755	0.425274	0.707304	2.25192	1.8329	0.687853		1.14935	0.554956	0.994964	0.326507	0.460047	0.453813	0.495715	0.686352
49-17	184	1	13	0.49218	0.356212	0.597232	0.597252	0.96534	1.22115		0.461165	0.798293	0.628809	0.662428	0.89721	1.17979	0.439935	1.14188
49-18	191	2	14	1.27004	1.24931	1.29243	0.956157	2.18539	1.12349	0.646919	0.460487	0.615141	0.670782	0.572744		0.65619	0.756969	0.893674
49-19	191	1	10.5	0.728361	0.325827	0.775357	2.73801	1.04355	0.755854		0.332793	0.866904	0.532039	0.58486	0.719701	0.859356	0.612607	1.12658
49-20	188	2	11	0.822781	0.290279	0.783312	2.31537	2.68015	1.42803		0.692789	0.700734	0.823262	0.685132	0.521743	0.721606	0.686046	0.937838
49-21	203	3	16	0.644448	0.393449	0.789594	0.442725	1.08623	0.925687		0.416217	0.414918	0.626566	0.335591		0.8088	0.456502	0.570386
49-22	162	1	12.5	0.600869	0.375874	0.725063	0.286058		0.795878		0.488394	0.596905	0.646091	0.705616		0.762343	0.255916	0.884798
49-23	170	1	9	0.687646	0.631284	0.754672	0.438375	0.358163	0.832544		0.457597	0.397275	0.68476	0.407431		0.931917	0.595201	0.598314
49-24	162	1	8.5	1.01974	0.778968	1.07828	2.02746	1.73597	0.856106	0.242968	0.82011	0.510914	1.61289	0.377722	0.819548	0.604154	0.65516	0.754717
49-25	199	1	12	0.743911	0.385703	0.506073	0.880284		1.18861		1.9323	0.744484	1.50658	0.387563	1.02213	1.88601	0.638528	1.12321
49-26	210	2	15.5	1.30831	0.656637	1.2983	4.00582	1.76175	1.43826	0.672995	1.06188	0.678602	1.28059	0.598057	1.29089	0.716339	1.27215	0.883858
49-28	161	1	11.5	0.776802	0.318045	0.759405	0.474272	2.0928	0.628653	0.205109	0.60039	1.01483	0.713027	0.403587		1.2797	0.41973	0.695077
49-29	203	1	17	0.450761	0.460706	0.570123	0.996227	0.753848	1.0983		0.892619	0.592444	1.31993	0.381425		1.17206	0.452211	1.02775
49-30	182	2	13	1.61496	0.63672	1.34598	0.651438	2.89815	1.54838	0.255212	0.366938	0.467996	0.846867	0.492262		0.697921	0.709905	1.08793
49-31	184	1	14.5	0.68223	0.291384	0.787066	3.97825	1.28995	0.846793		0.345555	0.612101	0.413334	0.303551	0.331155	0.857345	0.61725	1.37994
49-32	195	1	12.5	0.550963	0.271798	0.490478	2.49289	1.50461	0.499188	0.442419	0.578461	0.392948	0.962269	0.215553		0.630765	0.758153	0.510728
49-33	213	2	8.5	0.587634	0.501092	0.596917	1.38826	1.4494	0.918249		0.893044	0.468042	0.796343	0.437933		0.491181	0.733984	0.867382
49-34	214	1	3	0.631086	0.611556		0.841653	1.64219	1.29138		0.419143	0.314989	0.77918	0.545663	1.21334	1.08215	0.533709	0.806336
49-35	204	2	20.5	0.616073	0.583497		0.395714	1.26243	0.614227		2.64226	0.690697	2.07872	0.436219	1.33373	0.768975	0.406425	0.706879
49-36	201	3	19	0.671317	0.46354	1.22584	0.377591	1.19655	0.54041		2.80046	0.596054	2.01552	0.382365	0.717733	0.921854	0.388797	0.66839
49-37	173	2	18.5	0.942122	1.20318	1.18235	0.773837	0.733915	1.15737		0.633995	0.553667	0.76227	0.466329		1.23646	0.819744	0.605079
49-38	182	3	16.5	0.713924	0.680988	0.795734	0.754483	1.90456	0.720627		0.616102	0.797503	0.800288	0.50746	0.465133	0.366327	0.655683	0.634975
49-39	182	1	15	0.421407	0.494056	0.555466	1.50703	0.672811	0.817888		0.635888	0.526305	1.02962	0.574384		0.5224	0.850087	0.548997
49-40	175	3	16	0.439102	0.308153	0.799575	1.87293		0.625095		0.475677	0.599282	0.922853	0.543968	0.219927	1.13746	0.429801	0.837221
49-41	207	1	11.5	0.950778	0.625018	0.968209	5.75965	1.53627	0.825309	0.664029	1.00206	0.769238	1.22886	0.62616		0.465106	1.42416	0.78342
49-43	185	1	13	0.64774	0.51106	0.82019	1.77117	1.40375	0.609721		0.424283	0.671421	0.535338	0.376299		0.96025	0.727227	0.854837
49-44	189	2	18	0.711501	0.647276	1.24402	2.65647	1.17786	0.700201		0.374187	0.639963	0.408111	0.258613	0.390967	0.699551	0.631281	0.996373
49-45	206	1	15	0.480055	0.308724	0.578386	1.67692		0.83262		1.31546	0.348401	1.91297	0.443128	0.569354	0.506599	0.702624	0.490784
49-47	208	2	13.5	0.612155	0.981774		1.7652	1.14902	1.35419		1.16038	0.52288	1.6344	0.566949	0.736407	1.87061	0.5777	1.05906
49-49	169	1	10.5	0.569206	0.380055	0.755838	1.52103	0.985828	0.91625		0.681259	0.370723	0.789932	0.461595	0.240972	0.917475	0.518014	0.675163
49-50	205	3	9.5	0.808987	0.591998	0.824829	2.22249	1.42473	0.5872	0.285229	1.15113	0.504834	1.12299	0.476065		0.349593	0.967237	0.753579
49-51	163	1	13	0.980213	0.824283	1.60354	2.11897	0.79475	0.484605		0.340328	0.685224	0.368822	0.207006		1.0213	0.721325	1.25488
49-52	206	2	11.5	0.674509	0.417947	0.331697	2.62495	1.34479	1.55717		0.695733	0.494504	1.02386	1.0259	0.646622	0.935976	0.718361	0.898759
49-53	214	3	16	0.887292	0.45706	1.16853	1.01638	1.21473	0.971787		0.514313	0.500156	0.661595	0.659577	0.511047	0.999137	0.68776	0.799839
49-54	171	2	10	0.584536	0.678654	0.756843	0.539184	1.25098	0.651312		0.142892	0.414921	0.22451	0.367321		0.585997	0.701767	0.850251
49-55	185	1	12	0.695193	0.613705	0.948986	0.826748	1.03806	0.910138		0.381145	0.719426	0.642417	0.365058		1.53567	0.459622	0.718948
49-57	172	3	12	1.33839	0.782512	1.09517	3.42847		1.3673		0.551475	0.401688	0.612115	0.538767	0.790542	1.33971	0.939623	0.652801
49-58	181	1	11.5	0.388386	0.349837	0.744532	0.793367	0.695633	1.16151		0.8127	0.541703	1.26489	0.752357	0.599139	0.652502	0.580585	0.828634
49-59	206	2	13	0.877953	0.5986	0.846282	0.359937		1.36323		0.569458	0.449954	0.503019	0.941495	0.802523	0.714934	0.72683	0.809371
49-60	171	1	9.5	0.347987	0.376197	0.436348	0.166185	0.679196	0.688466		0.400079	0.420611	0.497441	0.276348	0.467309	0.953296	0.340855	0.819183
49-61	215	2	10	0.863409	0.639294	0.459731	2.3108		1.07688		0.394646	0.359771	0.377415	0.318889	0.37588	0.575244	0.712891	0.466638
49-62	210	1	12.5	0.661108	0.693057	0.472851	2.27422	1.35069	0.791995	0.234118	0.315474	0.46156	0.313586	0.374929	0.712429	0.734579	0.917422	0.869884
49-63	201	2	14	0.596713	0.388562	0.677357	0.270219	1.51746	0.883451	0.26894	0.579934	0.569509	0.684289	1.00198		0.864839	0.36986	0.678303
49-64	197	3	13	0.551498	0.343796	0.642355	2.76194		0.672453		0.26792	0.446096	0.333799	0.288019	0.492757	0.580441	0.872825	0.69685
49-65	190	1	9.5	0.585578	0.398329	0.771736	0.222553	1.13716	0.637022		0.316537	0.308382	0.35692	0.658181		0.620809	0.68449	0.592868
49-66	182	2	12	0.935142	0.496273	0.85649	0.502066		1.3311		0.350262	0.835928	0.494302	0.463394	0.741581	1.18257	0.575749	1.09381
49-67	189	2	13.5	0.659074	0.443133	0.708166	1.28595	1.3077	1.26805		0.406211	0.308315	0.58601	0.6367		0.376427	1.08577	0.388964
49-68	172	2	12	0.833779	0.28337	0.850713	4.60388	2.23422	2.06361	0.243467	0.530327	0.576791	0.539697	0.90939		0.526226	1.24748	0.838834
50-1	174	2	15.5	1.27383	1.26243	1.955	0.422396	1.34581	1.04044		0.890761	0.696276	1.30289	0.78646		0.548496	1.07204	0.743047
50-2	174	2	14.5	1.08614	0.838472	1.12947	3.7966	2.5284	1.29779		1.65649	0.889265	1.54446	0.340864	0.622615	0.754686	1.05744	1.19804
50-3	168	2	15	0.751569	0.630982	0.928741	0.122385	1.28292	1.4225		0.425598	0.759353	0.435918	1.05247	0.823833	0.855901	0.355013	1.30522
50-4	214	2	14.5	0.91307	0.350086	1.25189	2.6294	1.6603	1.59661		1.51455	0.8403	1.08389	1.07945		0.74344	0.993131	1.00716
50-6	178	1	12	1.28672	1.03026	2.33418	1.23583	1.43474	0.694783		1.26522	0.999942	1.38115	0.207424		0.927169	0.619607	1.04238
50-7	193	3	17	0.382276	0.429603	0.639984	1.29804		0.676977		0.394215	0.151619	0.601201	0.316388		0.619687	0.447846	0.297501
50-8	167	1	14.5	0.715992	0.583389	1.53048	2.43065		0.974829		0.302039	0.461677	0.419192	0.43771		0.602851	0.572924	0.833454
50-9	172	3	21	0.892627	1.09291	1.24931	4.57459	1.60915	1.49809		0.62994	0.488771	0.640201	0.45069		1.01064	1.12747	0.752676
50-11	200	1	13.5	0.562283	0.341815	0.731943	1.58369		0.463188		0.782458	0.662335	0.929239	0.330623		0.475573	0.424837	0.749256
50-13	179	1	9.5	0.750863	0.563583		0.3912	1.03758	0.899599		1.02892	0.632047	1.86253	0.360195	0.816457	1.15178	0.411508	0.947985
50-14	188	1	10.5	0.99097	0.619283	1.95035	1.61955		1.35119		0.820012	0.691849	1.1879	0.867793	0.62441		0.465388	0.80058
50-15	184	3	4	0.754467	0.73555	1.01147	0.277824	0.869839	1.38657		1.93632	0.577753	1.6196	0.566441		0.452802	0.32005	0.909538
50-17	201	1	11	0.750581	0.663607	1.11773	0.265651	0.622533	0.478506		0.500768	0.441282	0.68764	0.278775		0.867641	0.911318	0.525295
50-18	216	3	14	0.873276	1.04733	0.96223	2.4782	1.74825	1.09283	0.282399	2.57872	1.04606	2.14749	0.432501	1.26898	0.849631	0.90909	1.51361
50-29	217	1	11.5	0.416786	0.328402	0.384725	0.362336	0.565443	1.14011		1.60071	0.689728	1.49669	1.00025		1.12278	0.342594	1.15781
50-30	207	2	16.5	0.875321	1.24992	1.22708	2.21857		0.852169		0.880689	0.530116	1.09743	0.453301	0.857579		0.604427	0.796647
50-32	186	1	15	0.654364	0.830145	1.13511	2.39215	1.20325	0.852583	0.770151	0.48974	0.501353	0.505592	0.71176	0.582413	0.722258	0.888841	0.508935
50-33	186	1	19	1.34207	1.90568	0.875081	2.63315		0.872807		2.04385	0.570996	1.85432	0.351548	1.2416		0.741628	0.682598
50-34	183	2	18.5	0.913476	1.06289	1.14512	2.99943	1.63488	0.902636	1.5503	1.22736	0.569441	1.07881	0.496211	0.508556	1.05169	0.945907	0.53224
50-35	201	1	14	0.812447	0.44193	0.860594	0.3207	0.641927	0.787923		1.33621	0.619597	1.51958	0.300567	0.552188	0.558439	0.337246	0.625862
50-36	208	1	9.5	1.58387	0.919371	1.54225	1.36033	1.41021	0.62285		0.391569	0.654896	0.542311	0.179751	0.686588	0.874505	0.622884	1.09236
50-37	175	2	16.5	0.54446	0.589998	0.932133	1.88951	0.554123	0.879283		0.338517	0.40012	0.366945	1.01514	0.418833	0.446253	0.690021	0.576632
50-38	216	1	17	0.413608	0.649681	0.686967	0.178346	0.9482	0.469422	0.214316	0.405599	0.70083	0.382649	0.304778	0.551587	1.11132	0.303458	1.09299
50-40	213	2	14	1.0288	1.58574	1.29784	2.42686	2.60776	0.794977	0.692589	0.99558	0.675346	0.98666	0.442668	0.895467	0.369153	1.02766	0.704107
50-41	214	2	19	0.557328	0.812903	0.855189	0.288919	1.51171	0.869868	0.358151	0.732224	0.318892	0.834637	0.522076	0.716306	0.765507	0.738117	0.341086
50-42	197	1	17	0.826504	0.647672	1.4161	0.37879	1.37231	1.42707		1.19807	0.83454	1.47203	1.22738		0.875168	0.412372	0.825466
50-44	210	1	16	1.28078	1.30627	1.57114	0.655833	1.56081	1.14892		0.776402	0.443249	0.737912	0.608669	0.454471		0.996936	0.659157
50-45	180	3	19	1.30611	1.0319	1.41482	0.576548	1.07802	1.01818		0.522197	0.377682	0.661186	0.365902	0.619422	0.495579	0.772728	0.511238
50-46	172	2	14	1.14019	0.903175	1.44062	3.39668	1.15469	1.51345		1.10016	0.740811	1.09477	0.427374	0.835031	0.811461	0.745638	1.12707
51-1	227	1	15.5	0.400235	0.514844	0.597285	0.753839	1.1223	0.694127	0.204408	0.72393	0.533231	0.63184	0.629367	0.66072	0.981541	0.462431	0.842865
51-2	181	1	16	0.683251	0.640712	0.907343	2.44735		0.785675		0.481203	0.531358	0.756237	0.587803	0.921127	0.969445	0.549612	1.05292
51-3	210	1	16	1.12237	0.886359	1.81936	4.02951	0.601557	1.56743		0.360702	0.67864	0.372077	0.702768	0.775149	0.801905	0.899333	1.20512
51-4	210	1	14	0.67323	0.287586	0.734891	2.63887	0.794314	1.48295		0.333649	0.662565	0.473798	0.448921	0.95541	2.31852	0.736285	1.34221
51-5	204	1	16.5	0.827193	0.346658	1.1767	0.0556642	0.98928	1.3576		0.48377	0.767158	0.701642	0.624088		0.852766	0.433849	1.28339
51-6	184	3	23	0.489977	0.487236	0.717959	2.16617	0.693451	0.626931		0.356619	0.586668	0.553058	0.345392		1.01154	0.758465	0.952806
51-7	194	1	14.5	1.08477	0.946031	0.627689	3.31557	1.88292	1.01989	0.659436	1.05739	0.700872	1.20635	0.613945	1.23632	0.788302	1.15809	1.27005
51-8	203	2	17	1.10395	0.49368	1.28671	0.183162	1.51408	2.02465		1.1088	0.645767	1.2212	0.966596	0.916039	1.68631	0.38039	1.3103
51-9	185	2	15.5	0.600914	0.42376	0.799982	0.0663388	1.02885	0.682318	0.198106	1.00885	0.584399	1.0801	0.278647	0.23899	1.3307	0.497146	0.879083
51-10	213	3	15	0.582739	0.932561	1.16342	0.64355	1.50965	1.00883	0.56191	1.08543	0.43755	1.34071	0.806723	0.989116	0.186445	0.803988	0.779538
51-11	185	1	13.5	0.876968	0.53284	1.17001	1.90051		1.20279		0.371814	0.902879	0.508185	0.395278	0.393625	1.62109	0.455038	1.09985
51-12	209	2	14.5	0.649228	1.28473	1.04367	0.102152	1.36964	0.957999	0.295315	2.46433	0.398668	2.19829	0.66793	0.854589	0.876078	0.621696	0.465333
51-13	211	2	13.5	0.623666	0.994086	0.855088	0.741171	0.864211	0.502837		0.583105	0.461954	0.646402	0.261672		0.867063	0.571136	0.636028
51-14	213	2	18.5	1.15373	1.18548	1.7113	3.67795	1.62025	0.825069	0.313401	0.377964	0.417632	0.517866	0.402643	0.792671	0.328384	1.36666	0.492893
51-16	185	2	18	0.738122	0.662797	1.48199	0.310742	1.59642	0.743549		1.03971	0.3732	1.12675	0.26165		0.604712	0.748392	0.379862
51-17	211	1	14.7	0.857985	0.840268	1.46927	0.235531		1.55816		1.79507	1.27425	1.79876	0.895626	0.943753		0.432199	1.59217
51-18	215	2	16	0.892553	0.903259	1.09283	3.06909	1.67214	0.8531	1.31654	0.762769	0.854853	0.890546	0.320851	0.531041	0.778371	0.80234	1.1484
51-19	207	3	14.5	0.675482	0.738456	0.860087	1.23716	1.6632	1.22403		0.439977	1.05609	0.575712	0.54759	1.0132	0.597634	0.490535	1.21716
51-20	187	3	13	1.12068	0.658742	1.28346	5.031	0.612527	1.43058		0.546252	0.32815	0.816689	0.773842	0.55125	1.02613	1.09682	1.09445
51-21	175	1	15.5	1.4051	0.668248	1.81699	3.39995	1.26995	0.721963		1.1343	1.01507	1.22051	0.236283	0.727633	0.993896	0.718813	1.31361
51-22	203	1	15	0.952297	0.958015	1.49158	1.73152	1.73135	1.16614	0.538758	0.624449	0.492488	0.816542	0.684208	0.49837	0.767969	0.956682	0.70971
51-25	176	1	15	1.60318	1.00759	2.12307	2.02545	1.3719	1.06971	0.342925	1.33382	0.616002	1.74949	0.413483	1.00026	0.752112	1.12363	1.11171
51-26	196	1	19	0.718662	0.54135	1.36547	1.77649		1.47269		0.407946	0.693365	0.549011	0.420643	0.669012		0.53621	0.700744
51-27	191	2	23	0.389395	0.588729	0.800587	1.62127	1.03261	0.59816		1.28304	0.608453	1.98301	0.273582	0.450086	0.587519	0.656212	0.96146

## Sheet: Table S2
Profiling of aminoxyTMT-labeled bovine milk oligosaccharides reveals substantial variation in oligosaccharide abundance between dairy cattle breeds
Randall C. Robinson, Nina A. Poulsen, Emeline Colet, Chloe Duchene, Lotte Bach Larsen, and Daniela Barile
Supplementary Table S2. Normalized oligosaccharide abundances measured for each Jersey milk sample. Oligosaccharides without common names are represented by their monosaccharide compositions,
denoted as the number of each monosaccharide type present in the compound (Hex_HexNAc_Fuc_NeuAc_NeuGc). "Yield" represents the quantity of milk, in L, collected at the time of milking. DIM, days in milking.
Sample ID	DIM	Parity	yield	3'-sialyllactose	6'-sialyllactose	2_0_0_2_0	2_1_0_0_0 (isomer 1)	2_1_0_0_0 (isomer 2)	Lacto-N-tetraose	3_1_0_0_0 (isomer 2)	3_2_0_0_0	3_6_1_0_0	4_1_0_0_0	Lacto-N-hexaose	4_4_1_0_0	4_5_1_0_0	5_4_0_0_0	5_4_1_0_0
04-01	168	3	12.5	2.14761	2.08535	2.96778	5.53778	2.89293	2.28228	1.66776	2.97936	1.04703	4.19585	1.16931	1.75953	3.32033	0.521516	1.46195
04-02	174	1	11.2	1.26775	0.733331	1.15911	0.0919721	1.57142	1.79859	0.934189	0.172423	0.637555	0.174382	1.40279	0.855213	1.07203	0.424585	0.924903
04-13	130	2	14.5	1.21064	1.57703	1.6791	0.121915	2.27073	1.52752	0.855506	0.19942	1.79162	0.230826	1.75449	1.91323	1.33261	0.398148	1.70561
04-14	136	1	13.5	0.801371	0.996141	0.963747	1.39338	0.738725	1.16687	0.673974	3.13056	0.81504	4.45418	1.14477	0.965141	1.08235	0.149575	0.969155
04-31	147	2	10.5	1.44106	1.54319	1.45722	2.60017	1.44306	1.49183	1.03998	1.5333	0.186934	2.34392	0.968982	1.02861	0.395912	0.466271	0.941656
04-32	134	1	11	1.36367	1.30406	2.14557	1.78418	1.57908	1.56095	1.37275	1.49303	0.642024	2.00144	1.44354	0.935435		0.534058	0.980228
04-43	178	1	7.5	2.06922	2.13058	2.9565	0.196649	1.42546	1.26961	1.39907	1.02071	2.14438	1.57861	1.45095	1.73102	2.63442	0.151355	1.7059
04-44	165	1	11	0.995273	1.21276	1.73764	0.412051	1.45214	3.58809	0.502179	1.16839	0.562237	1.78859	3.91501	0.956321	0.952128	0.284375	0.822758
05-23	178	1	9	2.53616	1.76672	2.34293	2.26782	1.4126	2.44141	1.6387	0.614901	0.930665	0.882371	2.32032		0.785568	0.526721	1.08971
05-24	143	2	9.5	2.57041	1.74952	4.71306	6.7248	1.62087	2.51411	1.94219	2.2418	0.745346	3.41066	1.92496	2.01733	1.50493	0.253769	1.45552
05-35	140	1	10	0.808031	1.64066	1.07	0.13551	0.80824	0.713942	0.597739	0.473816	1.57469	0.536583	0.689119	0.866179	0.681708	0.15966	0.707618
05-36	156	2	9	0.922815	0.92577	1.26138	0.135507	1.61578	1.88836	1.35305	3.7028	1.26835	4.05959	1.38367	1.55104	2.04004	0.422492	1.46779
06-07	194	2	10.5	1.09193	1.07161	1.92882	2.80842	0.743732	1.81035	1.51162	1.95923	1.55441	2.597	2.20285	1.61535	1.6546	0.397898	2.07643
06-08	157	2	19	1.22081	1.18953	1.71616	0.189514	0.428171	1.91219	0.866789	0.787303	0.79143	1.29123	1.55085	0.613628	1.86864	0.432061	0.76293
06-19	147	2	8	0.87433	1.20467	1.20166	0.936463	0.84359	1.01111	0.384474	1.18993	0.538238	1.56837	0.691042	0.869231	1.12867	0.599141	0.656131
06-25	189	3	12	2.27298	2.89322	2.06089	3.44552	2.64151	1.42649	1.50291	2.26255	1.44617	2.41851	1.79816		1.35792	0.90048	1.2331
06-26	157	1	8.5	0.929709	0.957831	1.84788	0.139176	0.851475	1.21178	1.20047	1.78246	0.892241	2.23844	1.36267	0.680614	0.523811	0.116823	0.913334
06-27	191	1	8.5	1.37389	1.33109	1.56676	2.08537	1.31045	1.37263	1.02527	2.60902	0.697832	3.28782	1.32444	1.37054	1.06864	0.326551	1.31226
06-28	191	1	9.5	1.38899	1.26425	2.29325	0.221347	0.765898	1.44042	1.60556	0.754594	1.11178	1.01363	1.07584	1.7422	2.95694	0.957688	1.67922
06-29	186	1	11.5	1.00496	0.819581	1.90445	1.44422	0.781166	1.29918	0.785627	2.64858	0.664516	3.0829	1.11218	0.953443	0.858262	0.230583	1.04597
06-30	196	1	13.5	0.999598	0.840889	1.77286	0.116745	0.600972	1.17246	0.810281	0.646293	1.16443	0.774778	1.04639	1.13953	1.30076	0.494879	1.26456
06-31	193	3	10	1.81738	1.18042	2.02035	2.1228	1.66778	1.71106	1.09646	2.91431	1.53316	2.68947	1.03228	1.42323	2.44179	0.43179	1.85418
06-32	164	1	10	1.11408	1.26346	1.79745	1.89703	1.2331	0.971037	1.90527	0.593569	0.556244	0.775157	1.00357		0.48889		0.58025
06-33	191	1	7	1.20058	1.33037	1.75281	0.0718013	1.38125	3.66984	1.24372	1.58037	1.16801	1.8434	3.19211		0.92045		0.563082
06-34	173	2	12.5	1.70709	1.78464	2.39998	3.04334	1.17032	1.5821	0.98016	0.816753	1.44761	0.924831	0.879417	1.27737	1.15479	0.511272	1.51938
06-35	189	2	11	1.53155	1.6539	1.70873	2.98413	1.49626	1.51776	1.16778	2.18593	0.69884	2.4536	1.40296	0.905096	1.1419	0.502046	1.02841
06-36	185	1	9	1.28174	1.27598	2.8639	0.192346	0.612492	1.03936	1.56536	1.53171	1.41083	1.95496	1.09199	1.76892	2.7722	0.561441	1.6547
06-37	168	2	9	2.42712	2.03152	3.21598	3.61294	2.61754	1.57312	1.26812	0.332901	0.58706	0.336686	1.45878	1.2493	0.622603	0.149015	0.925884
06-38	193	1	5.5	2.14032	2.41325	3.0436	2.95868	0.825484	1.44634	2.17348	2.33078	0.861999	3.28688	1.67445	1.62322	1.74944	0.133894	1.00504
06-39	163	2	10.5	3.13416	1.43272	1.97625	5.34521	0.944907	2.04717	1.89669	3.61125	1.12579	5.0395	1.60976	1.39736	2.87116	0.572884	1.84567
06-40	193	1	11.5	1.51362	2.17476	1.75765	3.37766	1.34452	1.29487	1.51466	2.59705	0.96457	3.79787	0.613891		1.46847		0.611271
06-41	173	1	11	0.811232	1.02203	1.57217	0.083661	1.12986	1.0114	1.09831	1.3587	0.536242	1.94262	1.25386		1.23987		0.553977
06-42	187	2	8.5	1.18245	1.28404	1.85968	0.125104	1.51336	3.10079	1.34405	2.22422	0.967823	2.67772	4.22216		1.0187		0.95362
06-43	192	3	12	1.57407	2.2673	2.36701	2.77584	1.78825	0.941471	1.26022	0.767633	0.678185	0.94983	0.772295	1.10613	1.53617	0.155179	1.02992
06-44	191	2	7.5	2.59235	1.81618	3.0619	3.24726	1.6177	2.65509	1.43256	1.49188	2.07088	2.00389	2.8969	1.6336	4.60587	0.360431	2.13269
06-45	149	3	13.5	1.38814	2.42294	2.20061	0.159342	0.717217	0.866018	1.02081	0.775181	0.485058	1.37496	0.761116	0.961212	0.629196	0.297089	0.482377
06-46	187	2	14	1.82363	1.25375	1.95648	2.55695	0.68029	2.49689	1.6942	1.56826	0.866252	1.80898	3.29492	1.02469	1.52074	0.271932	1.25499
06-47	160	2	12	2.45343	2.74209	2.12056	5.163	2.38458	2.0436	1.57043	1.41318	0.779744	1.77184	1.41585	1.84144	0.843293	0.574195	1.25554
07-01	199	3	12	1.52888	1.32616	1.98012	0.382809	1.36242	1.19055	0.960172	1.40527	1.00567	1.72058	0.560023	1.0807	1.91637	0.320233	1.10747
07-02	193	2	11.5	2.12964	1.79235	1.98076	0.166936	1.73316	1.46411	1.64035	3.96831	0.971868	4.28407	1.91447	0.977864	2.30726	0.623133	1.03275
07-03	155	2	12.5	1.09884	1.6792	1.62858	2.27451	1.32766	1.3187	0.977484	1.88171	1.13442	2.288	1.15728	1.91289	0.946928	0.461886	1.24574
07-04	166	2	13.5	1.14156	0.924395	1.51447	0.17072	0.655033	3.04406	0.910983	1.15023	0.69403	1.3458	4.62081	0.709426	0.898969	0.505083	0.740453
07-05	183	2	9.6	1.20877	1.25613	1.80575	0.120357	1.78587	5.29503	0.668244	2.18941	0.354017	2.36449	4.93463	1.43211	0.568083	0.304935	1.18774
07-06	190	2	10.8	1.8383	1.54902	1.78585	3.88456	1.52929	2.12074	1.4839	1.93948	0.933646	2.57163	2.71911	3.04793	1.99628	0.195449	1.25487
07-07	179	2	8.5	2.543	2.40327	2.33104	3.19901	2.61257	1.69571	2.55334	3.3477	2.21066	3.63744	1.41025	2.01802	2.62716	0.26942	2.24038
07-08	173	2	3.5	2.9163	3.98245	2.22231	3.93381	4.10076	1.96201	1.99922	1.73715	1.03533	3.45588	1.50386		0.845607	0.473136	1.36547
07-09	153	2	11.5	0.599875	0.647099	0.926863	1.82367	0.633486	1.07739	1.20318	1.58675	0.553984	1.78464	0.859923	0.841889	0.817801	0.44013	0.791542
07-10	159	2	14	1.48336	1.49157	1.88962	2.09822	2.23491	1.29871	0.677656	0.223359	0.947695	0.319859	0.616814		0.415166	0.591145	0.849916
07-11	178	1	9	2.0386	1.80761	3.65085	0.195026	0.985927	1.38349	1.4811	1.99661	3.23612	2.24787	1.97392	1.96494	8.18256	0.457268	2.37947
07-12	188	1	7	1.39482	1.07002	1.2729	2.41384	0.942796	1.12742	1.43444	1.27755	0.847682	1.86233	1.07356	0.872328	0.83751	0.389169	1.01023
07-13	163	1	10.5	0.83953	1.0205	1.15774	1.20061	0.464298	0.929331	0.647442	1.0544	0.692674	1.99021	0.965035	0.68718	1.27392	0.133109	0.752035
07-14	195	1	12	0.796862	0.858115	1.18823	0.983187	1.10762	1.37329	0.630278	1.29004	0.146987	2.34061	1.43905	0.619897	0.245578	0.578442	0.533665
07-15	163	1	11	0.74069	1.11741	1.11077	0.174322	0.829133	0.84069	0.639978	1.39195	1.02955	1.93399	1.00531	0.840598	1.38815	0.168495	0.883833
07-16	184	1	10	1.50877	1.57941	2.00616	0.158747	1.37161	1.47169	0.88287	1.5414	0.983741	2.47272	1.14174	1.66093	1.13942	0.190546	1.23761
07-17	188	1	10	1.70923	1.37913	1.68751	2.72645	1.07199	1.1614	1.44955	5.90607	1.20577	4.8249	1.03832	1.19324	0.995424	0.261747	1.32043
07-18	170	1	11	2.2795	2.11439	1.21547	3.43235	1.81756	1.68823	1.01317	0.737232	0.779874	0.954004	1.2913	1.1236	1.64847	0.210009	1.20123
07-19	188	1	12	1.65362	1.8913	2.03856	0.208634	1.23125	0.987351	1.34021	1.72012	1.06502	2.31736	0.476668	1.0837	0.657175	0.248572	1.02023
07-20	159	1	12	1.39049	1.21789	2.23489	0.173192	1.53677	3.53699	0.88557	1.90771	6.24484	2.49538	1.99605	5.00598	13.2452	1.80329	4.56379
07-21	179	1	6	0.727533	0.837914	1.09926	0.218778	0.918855	2.93547	0.771765	1.95649	1.38326	2.39563	2.18954	1.10563	2.29834	0.868025	1.63126
07-22	170	1	10.5	0.999117	1.05934	0.972414	0.092525	0.375151	1.10472	0.947735	0.706519	0.889883	1.0235	0.586759	1.28503	1.88728	1.10206	1.40112
07-23	172	1	8	0.974974	1.2722	1.28508	2.74429	1.0806	1.38254	1.14686	0.634461	0.28241	0.747907	1.16643	0.811729	0.428589	0.687464	0.949326
07-24	158	1	6.5	1.14035	1.04422	1.76681	1.21821	1.63525	1.22327	2.23243	1.19773	0.118498	1.38189	1.15914	0.869725	0.230878	0.276386	0.655486
07-25	195	3	7	1.23772	1.27158	1.70186	0.161488	0.612931	1.95077	1.19259	1.51577	0.697073	2.17146	1.30591	0.773816	1.57291	0.197834	0.703218
07-26	186	1	9.5	1.50201	1.78446	2.26269	0.135494	2.07069	1.19399	1.31072	1.45903	0.210442	2.34677	0.625863	1.2542	0.439195	0.325773	0.994388
07-27	169	3	6	0.955304	1.19156	1.34338	1.31264	1.92476	1.26019	0.683815	1.68969	0.136924	1.90398	1.18643	0.73625	0.250994	0.234496	1.2698
07-28	150	2	5.5	0.875635	1.13148	1.0783	1.22963	0.945062	1.98924	1.00328	2.24854	0.548819	3.20127	2.77059	1.42822	1.64116	0.450084	1.12958
07-29	151	1	9.8	1.13323	1.22965	1.45439	0.160134	1.48358	3.50028	0.335195	1.03798	1.95071	1.07492	2.62983		1.14295	0.120862	1.13654
07-30	176	2	6.5	1.51433	1.06501	1.79914	1.6927	1.29046	1.72451	1.05311	1.50882	0.823278	1.71106	2.1519		0.643761	0.474499	0.605656
07-61	157	1	10	0.887097	1.38557	1.3148	3.01625	1.0368	0.889116	1.38442	0.997362	0.98026	1.51706	1.31182	1.18241	1.58616	0.937312	0.861269
07-62	164	1	9	1.36621			2.11643				0.949624	0.510124	1.09566	0.939876	1.10723	4.77726	0.336561	1.00608
07-63	150	2	11.5	0.971893	0.848153	1.81687	0.158823	1.57197	0.688879	1.08981	0.660137	1.69536	0.877906	0.633796	1.48397	1.70304	0.251991	1.29196
07-64	191	1	9.5	1.03031	1.05965	1.88992	0.159065	1.70201	1.23626	1.84696	2.2111	1.17002	2.38263	1.87238	0.846654	1.1254	0.908718	0.915897
07-65	166	2	16	1.27532	0.822882	1.11646	2.53048		1.07529		0.874126	1.01681	0.980959	0.979344	0.943161	1.33717	0.671305	1.10579
07-66	191	1	9.5	1.43089	1.05989	1.62512	0.279772		1.08361		1.65057	1.68146	1.87281	1.19772	1.3787	1.50597	0.138416	1.22769
07-67	187	1	7	0.922775			0.22157				1.49256	0.653144	1.71722	0.641548	1.15333	4.63088	0.200089	1.26337
08-02	178	1	6.5	1.46202	1.24149	2.59128	0.390156		1.11842		2.32453	0.821749	2.51255	1.02638	0.794072	0.642863	0.248146	0.703704
08-03	164	1	9	1.30031	0.681401	1.77114	3.6365		1.63654		0.524426	1.19778	0.484387	1.58615	0.960283	0.783019	0.359855	1.09543
08-04	178	3	8.3	1.4224			3.35055				0.834654	0.460819	1.06341	1.63185	1.01726	4.63545	1.21605	1.08844
08-05	191	2	6	1.93107	1.77654	3.30597	0.165753	2.47138	1.05489	1.33609	2.98328	1.25699	3.38717	1.10289	1.38663	0.805345	0.121608	0.826281
08-06	180	1	6.2	1.20631	0.40606	2.25299	1.08724		3.2169		0.434514	1.59787	0.294559	6.71242	1.34365	1.24531	0.311279	1.29513
08-07	201	1	7	1.31606			1.62346				2.33678	0.65278	2.90084	1.2451	0.829017	5.22343	0.347571	0.823545
08-08	206	2	6.3	0.997427	1.45357	1.49743	0.110537	1.48611	0.611957	0.659465	1.52147	0.460174	1.42591	0.35821	1.10281	0.45361	0.145971	0.547506
08-09	173	1	5	0.743245	0.862254	1.19833	0.148714	1.54383	1.97152	0.965829	1.66169	1.34126	1.76078	0.714686	0.971276	0.994499	0.303584	0.956406
08-10	191	3	7	1.06142			0.279711				1.18499	0.450298	1.58322	1.5682	0.547626	2.86322	0.312233	0.601783
08-11	159	3	8	1.32002	1.29311	1.85004	0.153646	0.942445	2.8359	1.14662	2.25208		2.89042	2.15588	1.71889	1.98535	0.202365	1.23225
08-12	206	2	6	0.982641	1.21969	1.21751	0.172051	0.613846	1.48999	1.11372	1.61202	0.414593	1.6072	1.02909		0.593593	0.768161	0.449998
08-13	165	2	7	1.10807	1.40368	1.20442	0.0961836	1.33642	0.92877	1.49537	1.36302	0.684797	1.98673	0.815889	1.13198	0.450406	0.285566	1.1545
08-14	180	1	6	0.759557	1.16884	0.737825	1.15411	0.947094	0.661016	0.853223	1.19858	0.497861	1.70575	0.399794		1.31364	0.312129	0.722549
08-15	208	2	7.5	1.25849	0.707197	1.1243	1.66649	1.04921	1.4737	0.884168	1.27277		1.41288	0.965169	0.741287	0.446208	0.467901	0.692496
08-16	180	1	4	1.70957	1.69245	2.85281	0.173872	0.826945	2.63188	0.624836	1.52396	1.25036	1.93417	2.69085		1.44468	0.236279	0.922818
08-17	169	1	6.5	1.3053	1.04918	1.41917	1.53346	1.74369	6.56233	0.951777	1.83398	3.06572	1.76214	8.44618	1.98122		0.44564	2.64112
08-18	180	1	7.5	0.751015	0.784981	1.05123	0.136189	0.895205	0.502885	0.462067	1.12166	1.07955	2.11359	0.521552	0.927409	1.68566	0.571824	1.10945
08-19	208	2	7	1.42794	1.00978	0.980334	0.20954	1.04578	2.07998	1.08023	2.7049	0.551252	4.00421	1.66247	1.05679		0.550899	1.38383
08-20	156	3	8	0.919914	0.809443	0.945008	0.233396	0.788605	0.844596	0.773026	1.16309	0.485115	1.76235	1.01912	0.718887	0.811752	0.42461	0.63245
08-21	177	2	6	1.35595	1.30594	1.23996	0.145976	1.94532	0.971105	0.804924	1.65661	0.885259	2.29259	0.672531	1.31209	1.33437	0.406235	1.12884
08-22	200	2	6.5	1.04981	1.13252	1.91681	2.63575	0.936523	1.70135	1.25589	1.74173	1.40001	2.27656	1.79	1.78417	1.84176	0.335339	1.4984
08-23	187	1	7	1.32384	0.842296	1.71447	2.75534	1.14722	1.53006	0.926243	2.23601	0.855419	2.57865	0.807032	1.04567	1.04159	0.51845	1.68991
08-28	168	3	10.5	0.96069	1.08615	1.86456	1.50762	0.790186	0.708583	0.795242	0.918596	1.07808	1.07053	0.404595	0.774551	0.6711	0.249297	0.628545
08-29	157	2	8	1.384	1.2744	2.55119	1.4298	0.78751	4.58004	1.142	1.56633	3.1453	2.10652	5.59709		3.61942	0.377212	1.85779
08-30	166	1	11	1.03207	0.849732	0.943327	0.214621	1.21706	4.18456	0.504878	0.923171	2.97556	1.23459	3.76297		5.94859	0.48827	1.79053
08-31	192	1	11.5	1.72539	1.54524	2.45258	0.309251	1.60791	1.29168	1.30437	1.122	1.84244	1.37259	1.20965	1.46856	2.16388	0.477274	1.72211
08-32	159	2	11.5	0.865346	0.773912	1.33036	1.15474	0.516159	1.21585	0.768259	2.2312	0.297594	2.17133	1.73711	0.756128	1.02074	0.306033	0.794313
08-33	159	2	6.5	0.988512	0.635862	0.900913	0.153186	0.996668	1.17599	1.42185	3.9789	1.05831	4.4077	2.00842		0.734906	0.164139	1.41436
08-34	192	1	11.75	1.31388	1.57464	1.77934	4.4585	0.700793	1.69668	1.7509	1.72208	1.1934	2.79149	1.45937		2.2821	0.505798	0.783169
08-35	176	1	9.5	0.814536	1.02721	1.66557	0.115308	1.10948	0.7218	0.880994	1.34871	2.24276	2.11088	0.755296	1.19323	1.31482	0.426942	1.6609
08-36	161	2	5.5	1.31764	1.05627	1.68137	0.159485	1.37908	1.25088	0.778071	2.20487	1.06966	2.57995	1.14375	1.08816	1.27083	0.149374	1.27809
08-37	188	2	11	1.46023	2.00275	2.86182	0.124228	1.3487	1.35472	0.966804	0.778329	0.582851	1.16629	0.95061		0.417068	0.638236	0.793401
08-38	199	2	2.8	0.857694	1.27818	1.64745	0.223837	0.906479	0.878599	0.563605	1.95185	1.04409	1.82478	0.971855		0.398089	0.209048	0.730995
08-39	185	1	12.5	0.735117	0.714426	1.16191	0.116377	0.825007	3.19888	0.594226	0.781344	1.9576	1.07072	5.05095		0.790074	0.303541	0.847082
08-40	171	3	16.5	1.69865	1.19249	2.26402	3.76339	2.03795	1.35713	1.34199	0.748065	5.62468	1.03669	1.23261	1.87998	5.99949	0.406083	3.00008
08-41	163	2	13	0.828133	0.890965	1.58352	0.943608	0.830501	0.974387	0.92271	1.38413	1.08754	1.85583	0.946081	0.592487	1.24007	0.11976	1.0244
08-42	178	1	7.5	0.787152	0.654977	0.856045	2.40858	0.694481	1.35999	1.23624	3.41203	1.0787	3.81056	1.60627	0.927556	1.1745	0.343456	1.08537
08-43	178	1	9	1.58381	2.44594	2.47779	3.89641	1.45056	1.58428	1.32613	1.06787	1.03389	1.53092	1.06096		0.908424		0.915324
08-44	189	1	5.5	1.33162	1.39723	3.16065	2.05194	1.48233	1.2499	1.18931	0.833656	1.21018	1.26025	1.23866	2.10916	1.47013	0.593536	1.4744
08-45	155	2	12.5	1.37095	1.50184	2.71127	0.351908	1.80451	4.44399	1.35474	5.9593	1.01591	7.26485	5.50453	1.26275	1.40479	0.260792	0.75043
08-46	159	2	9.5	0.898158	0.69901	1.53262	1.82991	1.29188	1.3771	0.965757	2.53884	1.67732	2.44249	1.12256		1.09795	0.236641	0.761295
08-49	186	3	9.5	1.70342	1.10172	1.31613	2.5216	1.26405	2.21155	1.70492	2.91048	1.05188	2.47375	1.93937	1.79544	0.906184	0.382995	1.45919
08-50	193	1	8	1.47058	1.01229	1.35523	1.52943	1.30015	5.5228	1.02083	1.52631	1.38884	2.18629	5.30293	1.04891	2.70461	0.343148	1.25757
08-51	174	1	8	0.947763	1.17463	0.822645	1.20378	0.84612	1.84316	1.11848	0.788024	0.596024	0.847289	2.14755		1.24104	0.583961	0.903444
08-52	199	3	9.5	2.17588	1.5164	2.47214	7.28132	2.08889	1.52861	2.26684	2.11462	1.65629	2.54309	1.02554	1.04778	1.29939	0.428576	1.27002
08-53	188	1	12	0.84593	1.02686	0.779245	2.8151	1.63781	4.58807	1.21359	1.73901	0.531236	2.18917	4.84953	1.42263	0.652005	1.06513	0.877166
08-54	196	1	14	1.32282	1.63712	0.856912	2.99697	1.92361	1.35767	1.43492	1.48916	0.945934	1.96314	1.07575	2.11377	1.09263	0.430985	1.76454
08-55	205	1	13	1.90491	1.23776	1.82891	0.272309	1.60553	1.70243	1.02524	0.929851	0.962973	1.21119	1.08578	1.22677		0.270072	1.28228
08-56	162	3	12	1.00826	1.38587	0.905467	2.8239	0.848844	1.67223	1.39391	1.6907	0.432334	2.37126	2.4565		0.393916	0.199533	0.551275
08-57	207	3	14	2.04431	1.69214	2.01688	4.42326	0.815284	3.83349	0.955079	1.75788	1.15265	2.15895	3.05044		0.793346	0.339885	1.03523
08-58	195	2	12.5	1.97563	1.9424	2.65447	3.12443	1.52833	2.40188	1.30406	1.47935	2.41047	2.23695	2.45501	1.50801	2.3687	0.269439	1.39412
08-59	189	3	8	1.42771	1.17358	1.73803	0.250606	1.4042	1.14114	0.645196	1.95206	1.00883	2.50676	0.891252	1.41951	2.61773	0.29676	0.825305
08-60	179	3	13	1.49694	1.03127	1.39463	3.00739	0.644095	3.92081	1.68687	2.02073	0.889194	2.29792	2.89655	1.52099	1.40382	0.304118	1.38554
08-61	161	1	11	1.54218	1.6486	1.85388	2.62716	1.68105	1.64915	0.862326	1.13618	1.5822	1.38455	0.568922	1.70984	0.884962	0.259706	1.55251
08-62	163	1	11.5	0.735311	0.994953	1.07583	0.14133	0.758447	0.772403	0.561349	0.471445	0.990966	0.815239	0.511911	0.761398	1.6948	0.154066	1.09509
08-63	164	3	11	1.59925	1.57814	2.07043	2.79894	2.08089	3.90407	1.24097	1.31477	0.313474	1.7328	2.94385	1.69456	0.715978	0.291208	4.10194
08-64	190	3	12	2.33292	1.84394	2.54872	3.68233	1.50229	2.14847	1.41026	1.46076	1.10683	2.21064	1.81824	1.7106	2.26065	0.26275	1.07836
08-65	202	1	10	1.21415	0.698582	1.47061	0.517112	0.997861	1.33771	0.829824	1.60935	1.06453	2.09701	0.59599		0.835219	0.258956	1.59756
08-66	162	3	10.5	3.04165	3.26602	6.26452	3.80119	1.48479	3.00176	1.71776	1.33922	1.04285	1.71443	4.04315		1.07978	0.245251	0.866195
08-67	196	2	14	1.78288	1.94346	2.34305	2.49979	1.84992	1.3558	1.15271	1.94538	0.843801	2.84053	0.827119	1.66401		0.290534	1.10127
08-68	184	2	17	1.70956	1.57822	1.59026	0.188874	1.87302	1.67931	1.65647	0.825241	1.37015	0.963701	1.81722	1.40701	1.64675	0.565921	1.68907
09-01	191	1	8.5	1.36084	1.03675	2.07111	2.01422	1.03656	1.10687	0.823921	0.944982	2.67589	1.28837	1.00514	1.80706	4.03535	0.317334	1.84864
09-02	189	2	11	0.933182	1.16794	1.14989	0.215816	1.54977	5.39082	0.415349	2.86268	0.276829	3.73462	4.94075	1.18473	0.595968	0.374248	1.65238
09-03	202	3	7	1.22824	0.84006	1.53995	0.13116	1.15572	1.01506	0.918545	0.842453	0.902835	0.934076	0.827227	0.501202	0.728539	0.193131	0.674511
09-04	198	1	8.5	1.42092	1.85397	1.98268	0.320219	1.3863	1.12069	1.1158	0.956813	0.807374	1.0224	1.09349		0.841966		0.761125
09-05	188	1	9.5	1.30382	1.54592	1.74278	1.35348	1.68171	1.01432	0.867448	1.85597	2.23233	2.0512	0.728557	1.61842		0.444197	2.20675
09-06	175	1	5.5	0.970694	1.20637	1.76424	0.112366	1.98058	0.752276	0.885005	2.90191	1.79308	3.06248	0.665187	1.5625	1.87124	0.173344	1.40725
09-07	180	1	11	1.40109	1.89602	2.21172	2.89664	2.21935	1.2831	1.64633	2.06388	1.85832	2.92113	1.12918		1.14596		1.46147
09-08	204	1	4	0.877067	0.806371	1.45799	0.936708	0.559044	1.02718	0.869679	0.92491	0.73483	1.08559	1.03119	0.967553	0.739681	0.187578	0.943203
09-09	212	3	5.5	0.869858	2.20758	1.52246	1.14405	1.07582	1.5027	0.80309	7.25634	0.775142	5.34091	1.07489		0.431873	0.0895995	0.65979
09-10	195	1	12	1.0665	1.5066	1.67039	0.127514	0.583738	1.24887	1.06453	0.571165	0.780089	0.991408	1.06687	1.22027	1.40988	0.143653	0.656241
09-11	197	2	14	0.749698	0.710127	1.11788	0.720488	0.665043	0.906401	0.769603	1.35419	0.556206	1.97459	0.631904	1.35903	0.818492	0.326927	0.819074
09-12	190	1	10	1.26073	1.16939	1.20423	1.79398	0.567926	1.02026	2.58236	0.938259	0.739554	0.961274	1.03704	1.03422	0.746358	0.242262	0.970511
09-13	181	1	9	1.18663	1.48067	2.12584	0.27075	1.55628	1.06388	1.43263	2.24249	0.699431	3.52102	1.23049	1.65031		0.467552	0.992621
09-14	193	1	9	0.935239	0.788224	1.14022	1.34209	0.870759	0.988457	1.19614	1.99241	0.509606	1.98691	1.10581	0.696814	0.694378	0.155962	0.994526
09-15	181	1	11	1.4967	1.55078	2.28895	1.74716	1.4779	0.8903	1.08562	1.94064	0.779816	2.07476	0.669709		0.656383		0.882772
09-16	190	2	9	2.43997	1.99786	3.73101	7.09764	1.56542	1.94329	2.28589	1.04047	0.901422	0.942055	1.42415		0.620891	0.637712	1.0664
09-17	177	2	8	1.364	2.27672	2.34735	0.106189	1.15268	0.833454	0.713181	1.41404	0.747289	1.35841	0.689011		0.705994	0.260316	0.696896
09-18	201	1	11	0.997032	1.24895	1.48213	1.64767	0.773968	1.16786	0.725783	2.80237	0.876022	3.52849	0.945872	1.13673	1.72421	0.135234	0.722047
09-19	216	1	8	0.694859	0.934217	1.06535	0.809168	0.927096	1.02036	1.37392	3.36144	1.52619	2.56003	0.905619	0.844585	0.456029	0.206661	0.712782
09-20	162	1	10	1.52053	1.23619	1.634	0.241566	1.55174	1.06975	1.27991	1.38863	0.69232	1.86787	1.41836	0.827459		0.248593	0.815712
09-21	199	1	11	0.945094	1.15494	1.04229	1.04468	0.741137	1.20202	1.28579	0.838753	1.19701	1.02864	0.717134	1.28495	0.938057	0.640165	1.34924
09-22	190	1	10.5	1.10045	1.24475	1.63728	1.27829	0.53775	1.35557	0.821365	0.643781	0.769236	0.74027	1.32578		0.504311	0.504328	0.641093
09-24	172	1	7	1.39524	1.12035	1.41503	0.114476	0.786644	1.08693	1.7445	3.30247	1.1309	3.59375	1.05015	1.3678	1.59827	0.119836	0.883512
09-25	200	1	11.5	0.734135	0.950268	0.891493	2.83203	0.931939	0.736169	0.719808	0.745293	0.664589	0.92469	0.868746	0.58085	0.733362	0.476632	0.801841
09-26	206	2	7	1.22566	0.942648	0.825935	0.196197	1.19083	1.20648	1.52946	1.99548	0.595988	2.73024	0.997004	1.12657		0.735682	1.82688
09-27	197	3	11	1.05958	0.775914	1.59741	0.975193	1.30227	2.18328	0.627493	1.10143	0.580626	1.3429	1.25552	0.8939	0.838097	0.506165	0.881529
09-28	212	2	13	1.42622	1.91359	1.23975	1.38846	1.4474	1.5405	0.802374	2.05822	0.183291	2.59897	0.91784	0.922285	0.487611	0.471761	0.67984
09-29	206	1	8.5	1.48677	1.0973	2.06917	1.94727	1.03809	1.33502	0.975458	1.76557	2.06578	2.32849	0.862657		1.53589	0.165262	1.33808
09-30	179	2	14.5	1.21966	1.30575	2.53233	0.279343	1.45507	1.33707	0.99487	0.71541	0.453391	0.996849	1.11899	0.844894	0.930867	0.182625	1.01474
09-31	205	2	9	1.83692	0.9836	1.60208	2.24852	1.37643	1.87146	1.70921	1.99396	1.16805	2.7325	2.03324	1.29644		0.174577	1.88281
09-32	170	2	10	1.19914	0.658391	1.54536	1.81712	0.8969	1.64413	1.30765	2.75874	2.51387	3.03908	1.97542		2.02408	0.452341	2.12748
09-34	187	1	12	1.34276	0.890494	2.05411	1.62313	1.10472	1.29775	1.16425	0.713598	0.805417	0.893295	1.0132	0.777962	1.27112	0.665866	0.713769
09-35	168	1	9.5	1.41271	1.31879	1.91698	0.161393	1.26625	0.679279	1.02707	2.08691	1.36209	2.5187	0.756848	1.35776	2.63974	0.167532	1.18485
09-36	198	1	11	0.66258	0.551646	0.93663	0.108598	0.96942	1.0189	0.868559	3.16197	1.58756	2.86786	1.16863	1.27613	1.93373	0.332228	1.25954
09-37	173	1	12.5	1.14393	0.696577	1.92386	1.75278	0.587994	1.43704	0.97361	2.80675	2.5159	2.96711	1.01656		2.12038	0.410487	2.30799
09-38	163	1	12	0.993385	0.891577	1.46596	1.81696	1.74818	0.684477	0.926071	1.57248	0.933377	2.08033	0.655192	0.945297	0.856285	0.187758	1.46186
09-39	198	3	10	1.29889	2.03134	0.971798	0.107408	1.8423	0.647118	0.678229	2.40373	0.715164	2.97185	0.951498	1.26086	0.25294	0.0982219	0.654752
09-40	213	2	9	2.40416	1.62069	1.7745	0.186333	3.40011	3.8405	1.00111	2.02329	1.17925	2.17214	3.24792	1.22459	2.4841	0.210852	1.10932
09-41	173	2	8	1.73744	1.34858	2.89219	0.144647	1.76211	5.33234	0.998669	2.25176	1.29003	2.50954	5.43049		0.453743		1.23398
09-42	181	1	12.5	0.944076	1.12517	1.49673	0.124223	0.682817	1.29817	0.967667	0.923653		1.42129	0.653087	0.977317	0.996291	0.696916	0.53028
09-43	179	1	16.5	1.11012	1.02519	0.983061	0.162082	0.952076	0.87883	1.12094	0.676071	2.81094	1.07276	0.728299	1.40365	2.23508	0.418195	1.61014
09-44	198	1	11.5	1.33644	0.958117	2.1158	2.03316	1.76986	1.25279	1.04745	2.02782	2.061	2.55577	0.972895	1.73806	2.11194	0.320689	2.12798
10-01	199	2	11.5	1.22623	1.49707	2.36214	2.05072	0.898476	1.113	1.01403	1.43159	1.8837	1.73571	0.93006	1.38598	1.8363	0.647525	1.21749
10-02	208	2	11	2.20294	2.05209	3.33493	6.0558	1.94837	2.99817	2.01738	1.1034	1.54401	1.31828	3.20391		0.140273	0.181933	0.944631
10-03	184	3	7	0.989095	0.875421	0.956914	2.78335	1.06074	2.07716	1.77787	2.25871	0.621062	2.2594	1.86747	1.20056		0.131567	0.812167
10-04	201	1	5.5	0.877384	0.845964	0.959376	2.98183	0.905043	1.44491	1.06096	1.75447	1.01271	2.08693	1.2493	1.02296	0.679834	0.30806	1.03547
10-05	193	1	9.5	1.38831	1.15182	1.41261	1.4657	1.71826	1.21176	0.707071	4.77642	0.781703	5.42147	0.624228	0.816038	0.721368	0.487709	0.690704
10-06	197	3	10.5	1.55631	2.7077	2.92741	1.75349	1.55579	1.19754	0.849788	2.11742	0.89558	3.30702	0.686527		1.01833	0.275821	0.760029
10-07	211	1	10.5	0.98322	1.25467	1.63312	1.9757	0.84201	1.00384	1.10865	2.34023	0.227796	2.77421	1.43541	0.821256	0.584975	0.174419	0.962105
10-08	197	2	10.5	0.899778	0.993084	1.2042	1.67184	0.968959	1.40372	1.14674	18.1645	0.620547	9.70786	0.952128		0.415703	0.222103	0.717386
10-09	214	2	12	2.58719	2.98753	3.48695	2.27077	1.25663	1.31419	1.29832	3.86367	1.69053	5.47053	0.670691		1.45862	0.131853	0.956466
10-10	219	2	8.5	1.87322	2.82421	2.49463	0.329592	2.06607	1.52325	0.76416	2.14723	1.04331	3.41644	1.10096	1.10782	1.5515	0.189728	0.682229
10-11	219	1	10	0.865296	1.09857	1.05871	1.24026	1.16682	0.993609	1.25404	3.05914	0.9719	3.64394	0.790525		2.28916	0.0715622	1.05803
10-12	171	1	10	1.22625	1.89761	2.33445	1.5265	1.21403	2.67613	1.2437	0.929619	0.783779	1.42984	2.48506	1.66261	1.29257	0.347126	1.40575
10-13	197	1	11	1.20685	2.88052	2.49951	1.99333	1.10058	0.926892	1.29958	2.26835	0.661935	3.28264	0.529231	1.63672	0.596504	0.488522	0.607822
10-14	191	2	9	0.880861	1.11542	1.70498	0.29897	1.72345	1.43453	1.0232	4.66933	0.602997	4.25171	1.36694	0.950517	0.503391	0.113401	0.796107
10-15	201	2	9.5	2.0263	2.55613	1.9319	3.2957	2.5626	7.26904	2.39718	4.36837	1.15381	6.35473	5.56015		1.35189	0.36155	0.820882
10-16	206	3	11.5	1.1177	1.72087	2.08946	2.32658	0.85496	1.52608	0.813531	2.15671	0.649615	3.01114	0.613943		0.441205	0.164963	0.776068
10-17	212	1	15	1.11681	0.872489	1.70702	3.36772	0.686156	5.84249	1.40538	1.4884	0.982875	2.19082	8.07346	1.49464	1.72852	0.339763	0.977328
10-18	180	1	10.5	0.623762	0.811983	0.701539	0.155846	0.944187	0.929877	0.819066	1.99126	0.553851	2.519	0.964765		0.996427	0.158471	1.03194
10-25	199	1	9.5	1.66409	1.41821	1.4369	2.48515	1.1846	1.21415	1.00429	1.79928	0.832434	1.97231	0.619078	1.72615	1.64891	0.361434	1.42077
10-26	183	1	7	1.14798	1.92809	1.74793	1.46157	1.33113	1.06063	1.24467	2.38673	0.760221	3.11699	0.702619	1.22987	0.976298	0.158609	0.913586
10-27	212	1	10	1.56911	1.24582	1.71499	2.56611	2.1309	5.96128	1.77764	2.12611	1.92367	2.5045	7.12766	1.35967	1.6517	0.81628	1.75979
10-28	173	1	10.5	0.666451	0.862921	0.990615	0.121124	0.851835	0.724474	0.797414	1.14835	1.54962	1.43059	0.75408	0.693103	0.464479	0.321011	0.904038
10-29	188	2	12	1.24795	2.35116	1.35427	0.204211	1.95782	1.21946	1.41006	2.64374	1.09438	3.78437	0.930189	1.34737	0.883568	0.344233	1.2298
10-30	180	2	11	1.77997	1.94566	2.14141	0.204493	2.09044	1.60504	1.72142	1.58825	1.23303	1.86709	1.67338	0.911275	1.07644	0.104874	1.18225
10-31	211	1	9.5	0.658236	0.956183	0.998026	0.074683	1.50852	1.00468	0.62501	1.80533	1.15991	1.93694	1.23749	0.973205	2.86307	0.243337	1.49201
10-32	195	3	13	1.41669	2.06003	1.13654	2.53118	2.00083	3.09881	2.2329	2.25881	0.97513	2.45825	3.9936		1.98615	0.18894	1.25388
10-33	206	1	8	1.08365	1.21353	1.41434	2.74854	1.14535	2.17885	1.25375	1.48218	2.06609	1.54709	3.21105	1.43236	0.674284	0.177117	1.2604
10-37	190	2	7.5	1.39734	1.39677	0.966119	3.46257	1.83185	1.26457	1.24386	1.0954	1.17916	1.51144	0.805183		2.28607	0.56478	1.23144
10-38	208	1	11	1.23151	1.08782	1.27044	1.50449	1.6139	1.14675	0.819057	2.18537	2.18456	2.77802	1.01645	1.3476	2.43529	0.451048	1.66919
10-39	174	3	9.5	1.90221	1.12825	2.96361	0.231405	1.84916	3.63537	0.648907	2.08552	2.65612	2.73702	1.95024		1.58883	0.206882	1.123
10-40	219	3	11.5	1.62413	3.09621	3.39153	0.708099	1.5561	1.03342	1.31844	1.53922	0.277108	2.21033	0.871185		0.152599	0.790117	0.420734
10-41	208	3	19	1.20096	1.70248	1.60502	1.86203	1.22982	0.752417	0.911902	0.858519	1.40957	1.0163	0.548438		0.904301	0.304673	0.716705
10-42	216	2	11	1.0456	0.770514	1.29967	1.94107	0.854998	1.36131	1.34813	2.86401	2.70318	3.44292	1.20787	1.65613	2.38459	0.352178	2.45388
10-43	169	1	10.5	0.448803	0.606601	0.538488	1.0669	0.933914	0.743778	0.507158	0.615904	0.961694	0.895749	0.548113		1.59691	0.225857	1.00314
10-44	188	1	11	1.48224	2.22345	1.8484	2.1548	1.46702	1.28762	1.20514	1.8052	0.667997	2.29429	0.743624	1.52424	0.483887	0.662312	0.848
10-49	191	3	12	1.53224	1.43095	1.92035	0.270653	1.5194	1.60514	1.12417	1.36433	1.83286	1.72742	1.1807	1.04779	1.42029	1.04371	1.39851
10-50	213	3	11	0.90802	1.80251	0.586735	1.4062	0.708626	1.4544	1.17048	1.21502	0.920096	1.60493	1.07979	0.798476	0.929035	0.770312	0.584296
10-51	215	3	9.5	2.39125	2.57665	3.03715	3.58502	1.51804	2.26882	1.79524	2.98906	2.7822	4.0188	1.98848	1.00341	1.46728	0.954246	0.861345
10-52	215	3	12.5	0.852138	1.06264	0.661118	0.128409	0.931342	1.40635	0.742131	1.24765	0.909904	2.00043	1.79937	1.37398	0.791211	0.272881	1.34281
10-53	204	2	12	1.77492	1.87743	2.80252	2.91079	2.10309	2.1832	1.61784	1.0444	0.942397	1.39733	1.66159	1.10551	1.34525	0.235333	1.14113
10-54	181	1	7	1.22539	1.42218	1.07604	0.308699	1.66461	1.88423	1.1251	3.47961	0.3742	3.82145	1.53457	0.994288	0.783256	0.262291	1.42876
10-55	184	1	13.5	0.904693	0.651548	1.26152	2.24211	0.812216	2.80963	1.25638	1.62679	1.92415	1.81193	2.866	1.143	1.64473	0.876652	1.31759
10-56	211	2	12	1.54648	1.37141	1.71133	0.24265	1.4009	1.61636	1.09608	2.5605	0.867425	3.63549	2.15655	1.27334	0.685284	0.608997	1.01602
10-61	198	3	15	0.965243	1.20279	0.675689	3.52575	0.759945	1.29194	1.33778	0.805921	3.96475	0.890069	1.0697	1.28566	2.92754	0.498896	1.50204
10-62	203	2	16	1.70521	1.63907	1.83996	4.70622	1.17941	1.35449	1.56373	1.18164	0.299675	1.50622	0.979537	0.886319	0.613284	1.20636	1.28225
10-63	222	3	8	1.01547	1.55541	1.31302	3.47955	1.18697	3.16148	1.27369	1.54837	0.613467	2.44658	6.86916	1.12033	1.44485	0.332481	0.782048
11-01	178	1	11	1.48527	1.22061	1.67077	3.14655	1.83485	1.34321	1.3668	2.313	0.938477	2.24183	1.00887	1.14528		0.377573	1.61163
11-02	182	3	11	1.12057	1.11301	1.26946	0.208689	0.520847	4.5075	1.91648	1.94229	2.78449	2.32909	6.83088	2.20006	2.98464	0.263352	2.06631
11-03	208	2	8	0.884867	1.17699	1.16988	1.3761	1.02084	1.11322	0.97747	1.3637	2.1751	1.51988	1.28943	1.28505	1.23298	0.0596749	0.823563
11-04	192	2	9	1.91799	1.7712	1.97311	2.06104	1.41867	3.21024	1.70971	0.62893	0.268258	0.753701	3.68696	1.66868	0.780643	0.261026	1.33069
11-05	184	1	11	1.535	0.869501	1.10674	1.99568	1.55653	1.10251	1.42754	0.574063	1.21618	0.588225	0.814703	1.01772	1.88702	0.515406	1.96209
11-10	177	1	9.5	1.58764	1.81927	1.83603	0.232447	1.66155	0.848486	1.25555	1.21483	1.0367	1.42828	0.675887	0.938195	0.765404	0.298812	0.860588
11-11	187	3	11	1.0175	1.21273	1.41576	3.66041	1.383	1.48749	0.635901	1.33235	0.253319	1.95731	0.699421	0.807314	0.714363	0.419203	0.830746
11-12	196	2	12	1.39826	1.56507	1.50423	0.350697	1.66719	1.12491	1.19739	2.80603	1.13478	3.02789	1.04555	1.33796	7.10531	0.237575	1.56618
11-13	181	1	7	1.21001	1.1784	1.96114	1.25623	0.95281	7.76214	0.786276	2.36676	1.81257	3.20108	8.94673	2.03677	3.80034	0.38345	1.54286
11-19	180	1	12	1.60902	0.752304	1.80927	3.7083	1.66156	1.06206	1.34685	1.30046	2.23762	1.51832	0.543378	0.955974	1.42754	0.708504	2.14345
11-20	186	2	11	1.80486	1.46393	1.26067	3.1922	2.3447	2.0212	1.25619	0.696342	0.603938	0.84847	2.01958	1.09364		0.738616	0.64752
11-21	220	2	8	0.776376	1.04065	0.972379	1.35347	1.26455	1.18447	0.907229	5.11296	0.778544	4.77983	1.5061	1.04976	0.139509	0.104407	0.839488
11-22	222	1	11	1.44814	1.31327	1.22931	0.532349	1.83357	1.31401	1.32264	1.61218	0.814158	1.6555	0.907798	0.841352	0.494978	0.597748	0.918528
11-27	223	1	4	0.734716	0.413407	0.881779	2.00381	1.09852	1.04413	0.873101	1.4527	0.968003	1.62231	0.978592	0.719937		0.249463	1.16793
11-28	177	3	16	0.577849	0.783306	0.802246	0.763118	0.693785	1.01019	0.442212	1.16047	0.099683	1.51832	0.552625	0.488844	0.282733	0.162525	0.508616
11-29	218	3	4	0.976963	1.28383	1.8167	0.167437	0.987906	1.5756	0.892879	6.45553	0.71168	6.30194	1.48793	0.898551	0.604009	0.123544	1.04079
11-30	189	2	10	1.15057	1.72111	1.54102	0.140302	1.87717	0.88266	0.668287	2.18721	0.072013	3.05024	0.436233	0.799176	0.463747	0.278514	0.81253
11-31	220	1	10	0.970149	0.950896	1.39508	0.281902	0.802099	0.730354	0.89994	1.01954	0.844871	1.28915	0.577345	0.704657	1.32311	0.187664	1.15229
11-32	192	1	16	1.03667	1.04325	1.2554	2.25534	1.27563	1.04943	1.00179	1.0113	6.30205	1.72915	1.04051	5.86703	13.1141	0.625701	9.3977
11-33	230	2	8.5	0.837082	0.909168	1.13661	1.30236	1.02318	0.79405	1.03195	2.48716	1.88127	2.49556	0.664463	0.979917	0.773	0.174716	1.07728
11-34	230	3	13.5	0.765355	0.97657	1.13512	0.155752	0.904121	1.11132	0.552622	6.02638	0.917412	5.89257	0.735832		2.52275	0.232948	1.127
11-39	183	1	10.5	0.663346	0.734839	1.16453	0.223553	1.1968	0.479771	0.387253	1.04628	0.143486	1.53661	0.385582	0.381871	0.350682	0.513415	0.329561
11-40	203	1	13	1.90266	1.6833	2.77857	4.18662	1.9809	1.4329	1.50809	1.8318	1.26595	2.00462	1.01407	1.2673	5.03886	0.301746	1.38209
11-41	205	3	12	1.90086	1.59421	2.41877	3.01058	1.17472	1.451	1.57714	1.42429	1.79646	2.31591	1.45677	1.33669	1.88736	0.261292	2.20695
11-42	198	1	10.5	1.40688	1.23979	1.37098	1.92465	1.88856	1.38327	0.991275	0.632856	1.04202	0.682359	0.918761		3.24043	0.522058	1.2076
11-43	229	3	10.5	1.3996	1.38986	2.2827	0.150561	1.396	1.62467	1.53215	2.70705		2.52253	1.02236	1.12204	0.809155	0.119808	0.933026
11-44	184	1	13	0.983584	0.920206	0.919644	0.111868	1.03959	0.981406	0.862651	0.766507	1.02721	0.930259	0.815134	0.960002	2.57943	0.275834	1.60908
11-45	194	1	10	1.612	2.43546	0.851392	0.137884	1.71295	0.754433	0.913946	1.30465	0.839522	1.66787	0.357973				0.903081
11-46	192	1	12	0.726342	0.931969	0.713907	1.18043	0.793444	1.08063	0.674553	2.46852	3.69174	3.58021	0.97838	1.50245	1.7656	0.315765	1.73882
11-51	178	3	9	1.07855	1.96459	0.912539	2.12568	1.41976	4.67247	1.46784	1.06177	0.621346	1.37024	6.10087				1.01302
11-52	217	1	13	0.855175	1.2142	1.11124	0.141958	0.537269	0.999322	0.81061	1.37154	0.786236	1.65782	0.923163	1.02876	0.931067	0.109971	0.917702
12-01	231	2	7.5	1.27201	0.744582	1.64291	2.63616	1.56668	0.970929	0.89983	1.20408	3.16635	0.896797	0.471265	1.08881	1.02425	0.464062	2.04817
12-02	184	3	17	0.483629	0.503643	0.800682	0.127776	0.448738	0.997692	0.610108	1.21762	1.33796	1.70918	1.04233		1.06692	0.171262	0.836975
12-03	210	1	13	0.809674	1.04037	0.793291	1.79055	1.04356	0.831605	0.750053	1.55337	0.843897	2.05307	0.586037				0.984478
12-04	224	3	14	1.00415	1.63477	1.22595	1.48563	1.62911	0.979512	0.790917	1.87188	0.794719	2.49763	1.04802	1.63628	0.859103	0.24936	0.621922
12-05	217	2	15	0.81519	0.891761	0.965088	0.171235	0.385849	0.952227	1.21075	1.07432	0.736888	1.35435	0.80787	1.04102	0.0615901	0.387906	0.854251
12-06	201	1	9.5	1.09818	0.916334	1.75958	1.10675	1.50084	0.956702	0.741859	2.44271	6.5929	2.73388	0.87443	4.38155	15.4909	1.65968	3.19802
12-07	197	1	14	0.989435	1.29667	0.960254	0.225714	1.30847	2.46065	1.00633	1.51971	0.922706	2.27532	3.18996	1.62953	1.42913	0.198593	0.855792
12-08	216	1	13.5	1.2462	1.33012	1.63732	0.504342	1.02312	0.942844	1.05151	2.76355	3.46679	4.01523	0.795426	1.99538	3.07431	0.437533	1.95861
12-09	221	3	13.5	1.37472	1.65753	1.41759	2.58726	1.60238	1.20286	0.614998	0.949341	0.703067	1.15708	1.09079	1.02225	1.12463	0.755816	0.506806
12-10	219	2	11	1.25393	2.13072	1.55961	1.41026	1.48045	3.60752	0.991257	2.1888	1.68098	3.17795	3.8232	2.02078	1.08413	0.0876571	0.916836
12-11	199	2	12	1.01954	1.36636	0.90216	1.45743	0.978368	0.922498	0.946813	1.61601	0.833034	3.0316	0.972289		1.85301	0.250589	1.33059
12-12	236	1	12	0.984694	1.64654	0.840082	0.114702	1.23152	1.49219	1.39958	0.844422	0.870423	1.15481	1.23821				1.05512
12-13	229	1	10	0.975035	1.02487	1.27094	2.85784	1.34191	1.23449	0.957832	2.41644	2.06552	3.00134	1.37012	1.58176	2.15646	0.168451	1.54823
12-14	195	3	11	0.899806	1.32327	1.40422	1.4956	0.774808	1.08945	1.06351	1.89347	1.37062	2.45671	1.16089	2.13726	1.84794	0.147312	1.22505
12-15	229	1	12	1.07478	1.1499	0.885877	0.303715	1.35811	0.765225	0.752815	0.918402	1.33834	0.89945	0.490785		1.912	0.229018	1.20819
12-17	223	1	11	1.05084	1.12035	1.52548	0.140325	0.784821	1.7269	0.880491	1.72549	0.700804	1.57977	1.3711	1.42502	0.939976	0.0903254	0.72089
12-18	234	1	8	1.39423	0.990802	1.4316	1.08023	1.39979	2.17686	0.807657	3.87237	0.885072	4.68268	1.4291	1.21801	1.07281	0.266822	0.902346
12-19	221	1	10.5	0.761506	1.07204	0.741321	1.85942	1.24764	1.11463	0.567994	1.53838	0.898806	2.08917	1.02127	1.03023	2.31545	0.2391	1.02178
12-20	210	2	10	1.29497	1.42445	1.85293	3.55344	1.4264	1.2791	1.30842	0.736455	0.56415	0.990362	1.04546	0.771507	0.381991	0.6528	0.550691
12-21	235	1	6.5	1.191	1.73174	1.61162	0.152559	1.20316	0.959865	1.74052	1.77856	0.788955	2.33977	1.17723	2.11088	0.598913	0.208761	0.935345
12-22	186	1	8	1.02685	2.04889	1.50092	0.325603	1.37077	0.94377	1.14792	1.1162	0.55944	1.75864	0.511106	1.16485	0.36237	0.24602	0.545211
12-23	232	1	8.5	0.890188	0.687536	0.883495	1.17078	0.724377	1.62376	0.750903	1.48637		2.04555	1.01651	0.820346	0.962509	0.41245	1.06278
12-24	193	2	9	1.49059	1.51224	1.77825	0.191465	1.7545	1.39395	1.16085	0.947056	0.824637	0.982585	1.78672	0.859983	1.03398	0.365467	1.06408
12-25	194	3	7.5	0.825321	1.24695	1.17726	0.83632	0.749601	1.16148	1.44975	0.986845	0.814788	1.2725	2.02686	0.949531	0.430549	0.25152	0.668791
12-26	184	1	8	1.04566	1.60688	1.09629	0.096696	1.20435	0.987175	1.0521	1.2013	0.672606	1.52837	0.487019	1.20239	1.00953	0.463575	1.16491
12-27	208	3	8	1.4004	1.0775	1.45351	0.167658	1.74146	1.26521	0.91609	1.80838	2.23859	2.17253	0.735648	1.96374	3.33025	0.431513	2.00245
12-28	197	3	9	0.947809	1.467	2.07791	0.139854	1.08525	1.1047	0.973602	1.49807	6.95178	2.07083	2.10945	4.03095	11.9527	0.657596	2.21166
12-29	199	3	10	0.41353	0.431929	0.769949	0.438235	0.359018	1.65995	0.636055	0.969548	1.66943	1.50016	3.30603	0.722082	1.10267	0.104141	0.748172
12-30	188	2	5	2.76542	2.21814	5.09668	0.248142	1.3872	1.24208	1.1583	3.92574	3.90367	4.0862	1.00714		3.16914	0.273171	1.36906
12-31	184	2	5	0.773994	1.0126	0.745085	0.1448	0.758679	0.95182	0.976099	2.05776	6.84039	2.19563	1.70181	1.35418	3.10024	0.201675	1.66845
12-32	204	1	2	1.70729	0.772106	2.8299	0.473638	2.67281	0.830207	1.23262	0.313704	1.39341	0.344757	0.577896	1.51238		0.513425	1.24078
12-33	189	2	10	0.863407	0.827884	1.32418	1.77601	1.09233	0.937517	1.07151	1.71191	1.49972	1.99016	0.897904	0.923783	0.709812	0.273468	1.66654
12-34	204	1	6	0.675648	0.751939	0.742749	0.981477	1.15569	0.843777	0.765204	1.71813	1.99762	2.22329	0.933913	1.34771	2.07322	0.351303	1.63589
14-01	252	2	7.5	1.38763	1.0997	1.17933	3.65168	1.41443	1.22764	1.91921	1.639	1.1383	1.49773	1.57919	1.20943	1.10131	0.513499	1.6844
14-02	212	3	7	1.67446	0.803664	2.15073	3.76428	0.837052	1.83643	1.13208	1.55946	0.943185	2.27374	1.68673		0.959185	0.186249	1.01597
14-03	218	2	13	0.688778	1.43896	0.886576	0.135874	1.60232	1.5778	0.711408	2.51918	0.911081	2.59435	0.909585	1.40542	1.38298	0.100315	1.06853
14-04	210	1	11	1.61426	1.91554	1.26912	0.154564	1.35815	1.84368	1.20639	1.9816	2.53538	2.69996	1.32651	1.13501	1.41164	0.256676	0.918518
14-05	245	2	11.5	1.00535	0.860148	1.60183	1.82391	0.84378	1.24864	0.817589	1.57741	6.60917	2.22006	1.26232	4.25468	11.3301	2.00363	3.20268
14-06	247	2	9.5	0.720029	0.864489	0.842142	1.37178	0.905583	0.890743	1.26269	2.37644	0.520155	2.59331	0.623655	0.726126	0.359395	0.255749	0.407372
14-08	209	2	12.5	1.36439	2.17945	1.09844	1.71362	1.63484	1.2936	1.67993	1.7697	0.829673	2.11524	1.66551				1.14368
14-09	208	1	11	1.13733	0.78093	1.31724	1.59782	1.02032	1.38185	1.22435	0.873308	1.88277	0.90018	1.41849	1.14478	0.8735	0.437023	1.50488
14-10	198	3	11	1.42767	1.36491	1.74145	0.142123	1.60979	1.51428	1.03501	1.32623	1.45975	1.60666	0.779524	1.24274	4.28226	0.307948	1.75525
14-11	199	1	11	0.773153	0.835893	0.805996	1.04158	0.790799	1.11545	0.740617	1.46494	1.55993	1.85033	1.10415	1.16986	1.20631	0.238493	1.10138
14-12	250	2	9	2.12796	1.28707	2.18776	3.59156	2.16066	3.21138	1.79743	4.80935	2.18121	3.8477	4.3802	1.88425	2.48627	0.851628	2.83313
14-13	221	2	14	1.03837	1.36676	1.44987	1.66427	0.69993	1.05495	0.798214	2.62327	0.146503	2.40725	0.617305	0.915804	0.157132	0.253172	0.659299

## Sheet: Table S3
Profiling of aminoxyTMT-labeled bovine milk oligosaccharides reveals substantial variation in oligosaccharide abundance between dairy cattle breeds
Randall C. Robinson, Nina A. Poulsen, Emeline Colet, Chloe Duchene, Lotte Bach Larsen, and Daniela Barile
Supplementary Table S3. N- and p-values for each Wilcoxon-Mann-Whitney test used to identify significant differences in oligosaccharide abundance by breed.
Oligosaccharides without common names are represented by their monosaccharide compositions, denoted as the number of each monosaccharide type
present in the compound (Hex_NexNAc_Fuc_NeuAc_NeuGc).
Oligosaccharide	N, Holstein	N, Jersey	p-value
3'-sialyllactose	334	300	< 2.2E-16
6'-sialyllactose	334	295	< 2.2E-16
2_0_0_2_0	309	295	< 2.2E-16
2_1_0_0_0 isomer 1	334	300	0.263
2_1_0_0_0 isomer 2	254	290	0.531
Lacto-N-tetraose	334	295	< 2.2E-16
3_1_0_0_0 isomer 2	85	290	< 2.2E-16
3_2_0_0_0	334	300	< 2.2E-16
3_6_1_0_0	334	295	< 2.2E-16
4_1_0_0_0	334	300	< 2.2E-16
Lacto-N-hexaose	334	300	< 2.2E-16
4_4_1_0_0	249	235	< 2.2E-16
4_5_1_0_0	324	280	< 2.2E-16
5_4_0_0_0	334	285	< 2.2E-16
5_4_1_0_0	334	300	< 2.2E-16

## Sheet: Table S4
Profiling of aminoxyTMT-labeled bovine milk oligosaccharides reveals substantial variation in oligosaccharide abundance between dairy cattle breeds
Randall C. Robinson, Nina A. Poulsen, Emeline Colet, Chloe Duchene, Lotte Bach Larsen, and Daniela Barile
Supplementary Table S4. P-values of Kruskal-Wallis and pairwise comparison tests to identify differences in oligosaccharide abundance by parity in the milk of Holstein-Fresian cattle.
Oligosaccharides without common names are represented by their monosaccharide compositions, denoted as the number of each monosaccharide type present in the compound (Hex_HexNAc_Fuc_NeuAc_NeuGc).
Oligosaccharide	Kruskal-Wallis p-value	Pairwise comparisons of parity (p-value)			N
		1 vs. 2	2 vs. 3	1 vs. 3	Parity 1	Parity 2	Parity 3
3'-sialyllactose	0.003232	0.003053	1	0.172927	160	108	66
6'-sialyllactose	2.293e-05	0.00014	1	0.001673	160	108	66
2_0_0_2_0	0.6168	N/A	N/A	N/A	144	102	63
2_1_0_0_0 isomer 1	0.2334	N/A	N/A	N/A	160	108	66
2_1_0_0_0 isomer 2	0.00624	0.007038	1	0.161805	121	86	47
Lacto-N-tetraose	0.002181	0.001391	0.277936	0.708914	160	108	66
3_1_0_0_0 isomer 2	0.7095	N/A	N/A	N/A	37	32	16
3_2_0_0_0	0.2684	N/A	N/A	N/A	160	108	66
3_6_1_0_0	0.3733	N/A	N/A	N/A	160	108	66
4_1_0_0_0	0.6248	N/A	N/A	N/A	160	108	66
Lacto-N-hexaose	0.1232	N/A	N/A	N/A	160	108	66
4_4_1_0_0	0.2458	N/A	N/A	N/A	123	81	45
4_5_1_0_0	0.02336	0.078308	1	0.069241	154	106	64
5_4_0_0_0	7.198e-05	0.000236	1	0.005643	160	108	66
5_4_1_0_0	0.3331	N/A	N/A	N/A	160	108	66

## Sheet: Table S5
Profiling of aminoxyTMT-labeled bovine milk oligosaccharides reveals substantial variation in oligosaccharide abundance between dairy cattle breeds
Randall C. Robinson, Nina A. Poulsen, Emeline Colet, Chloe Duchene, Lotte Bach Larsen, and Daniela Barile
Supplementary Table S5. P-values of Kruskal-Wallis and pairwise comparison tests to identify differences in oligosaccharide abundance by parity in the milk of Jersey cattle.
Oligosaccharides without common names are represented by their monosaccharide compositions, denoted as the number of each monosaccharide type present in the compound (Hex_HexNAc_Fuc_NeuAc_NeuGc).
Oligosaccharide	Kruskal-Wallis p-value	Pairwise comparisons of parity (p-value)			N
		1 vs. 2	2 vs. 3	1 vs. 3	Parity 1	Parity 2	Parity 3
3'-sialyllactose	0.002366	0.002896	1	0.097005	146	96	58
6'-sialyllactose	0.0003565	0.003073	1	0.003715	143	96	56
2_0_0_2_0	0.04055	0.050363	1	0.337222	143	96	56
2_1_0_0_0 isomer 1	0.05625	N/A	N/A	N/A	146	96	58
2_1_0_0_0 isomer 2	0.01045	0.008072	0.262176	1	139	95	56
Lacto-N-tetraose	0.0008191	0.003487	1	0.011375	143	96	56
3_1_0_0_0 isomer 2	0.07656	N/A	N/A	N/A	139	95	56
3_2_0_0_0	0.01118	0.008192	0.528344	0.830708	146	96	58
3_6_1_0_0	0.3358	N/A	N/A	N/A	144	95	56
4_1_0_0_0	0.03057	0.027937	1	0.572357	146	96	58
Lacto-N-hexaose	0.004867	0.009193	1	0.066646	146	96	58
4_4_1_0_0	0.8264	N/A	N/A	N/A	118	74	43
4_5_1_0_0	0.1437	N/A	N/A	N/A	134	90	56
5_4_0_0_0	0.352	N/A	N/A	N/A	135	93	57
5_4_1_0_0	0.1251	N/A	N/A	N/A	146	96	58

## Sheet: Table S6
Profiling of aminoxyTMT-labeled bovine milk oligosaccharides reveals substantial variation in oligosaccharide abundance between dairy cattle breeds
Randall C. Robinson, Nina A. Poulsen, Emeline Colet, Chloe Duchene, Lotte Bach Larsen, and Daniela Barile
Supplementary Table S6. Correlation matrix (Pearson's r) for oligosaccharide abundances measured in Holstein-Fresian milk samples. Oligosaccharides without common names are represented by
their monosaccharide compositions, denoted as the number of each monosaccharide type present in the compound (Hex_HexNAc_Fuc_NeuAc_NeuGc).
	3'-sialyllactose	6'-sialyllactose	2_0_0_2_0	2_1_0_0_0 Isomer 1	2_1_0_0_0 Isomer 2	Lacto-N-tetraose	3_1_0_0_0 Isomer 2	3_2_0_0_0	3_6_1_0_0	4_1_0_0_0	Lacto-N-hexaose	4_4_1_0_0	4_5_1_0_0	5_4_0_0_0	5_4_1_0_0
3'-sialyllactose	1	0.690391	0.593033	0.39111	0.605149	0.471182	0.25233	0.404109	0.404555	0.441947	-0.124458	0.656748	-0.0330184	0.508062	0.341125
6'-sialyllactose	0.690391	1	0.599263	0.241025	0.674823	0.184087	0.172722	0.422552	0.279461	0.359515	-0.1033	0.570424	-0.0730038	0.437021	0.0963633
2_0_0_2_0	0.593033	0.599263	1	0.230143	0.513774	0.314839	0.211157	0.238517	0.214923	0.244208	-0.0404933	0.324196	-0.024265	0.357214	0.0809187
2_1_0_0_0 Isomer 1	0.39111	0.241025	0.230143	1	0.524234	0.389544	0.435449	0.302534	0.287742	0.260265	0.0652279	0.188142	-0.0421307	0.806796	0.233304
2_1_0_0_0 Isomer 2	0.605149	0.674823	0.513774	0.524234	1	0.374625	0.245571	0.321313	0.319924	0.262318	0.0338079	0.432775	-0.159247	0.546277	0.184007
Lacto-N-tetraose	0.471182	0.184087	0.314839	0.389544	0.374625	1	0.15556	0.370865	0.360441	0.366941	0.492065	0.39267	0.255078	0.281614	0.544955
3_1_0_0_0 Isomer 2	0.25233	0.172722	0.211157	0.435449	0.245571	0.15556	1	0.395928	0.219769	0.41712	0.0628742	0.319637	-0.00414882	0.457144	0.117803
3_2_0_0_0	0.404109	0.422552	0.238517	0.302534	0.321313	0.370865	0.395928	1	0.34538	0.936392	0.153465	0.603493	0.114391	0.428509	0.357092
3_6_1_0_0	0.404555	0.279461	0.214923	0.287742	0.319924	0.360441	0.219769	0.34538	1	0.242685	0.0975754	0.368913	0.288647	0.0211035	0.744875
4_1_0_0_0	0.441947	0.359515	0.244208	0.260265	0.262318	0.366941	0.41712	0.936392	0.242685	1	0.132215	0.633834	0.0836698	0.465505	0.310647
Lacto-N-hexaose	-0.124458	-0.1033	-0.0404933	0.0652279	0.0338079	0.492065	0.0628742	0.153465	0.0975754	0.132215	1	0.171765	0.194311	-0.0632646	0.278744
4_4_1_0_0	0.656748	0.570424	0.324196	0.188142	0.432775	0.39267	0.319637	0.603493	0.368913	0.633834	0.171765	1	-0.0397076	0.38106	0.407333
4_5_1_0_0	-0.0330184	-0.0730038	-0.024265	-0.0421307	-0.159247	0.255078	-0.00414882	0.114391	0.288647	0.0836698	0.194311	-0.0397076	1	-0.133643	0.415725
5_4_0_0_0	0.508062	0.437021	0.357214	0.806796	0.546277	0.281614	0.457144	0.428509	0.0211035	0.465505	-0.0632646	0.38106	-0.133643	1	0.0347472
5_4_1_0_0	0.341125	0.0963633	0.0809187	0.233304	0.184007	0.544955	0.117803	0.357092	0.744875	0.310647	0.278744	0.407333	0.415725	0.0347472	1

## Sheet: Table S7
Profiling of aminoxyTMT-labeled bovine milk oligosaccharides reveals substantial variation in oligosaccharide abundance between dairy cattle breeds
Randall C. Robinson, Nina A. Poulsen, Emeline Colet, Chloe Duchene, Lotte Bach Larsen, and Daniela Barile
Supplementary Table S7. Correlation matrix (Pearson's r) for oligosaccharide abundances measured in Jersey milk samples. Oligosaccharides without common names are represented by
their monosaccharide compositions, denoted as the number of each monosaccharide type present in the compound (Hex_HexNAc_Fuc_NeuAc_NeuGc).
	3'-sialyllactose	6'-sialyllactose	2_0_0_2_0	2_1_0_0_0 Isomer 1	2_1_0_0_0 Isomer 2	Lacto-N-tetraose	3_1_0_0_0 Isomer 2	3_2_0_0_0	3_6_1_0_0	4_1_0_0_0	Lacto-N-hexaose	4_4_1_0_0	4_5_1_0_0	5_4_0_0_0	5_4_1_0_0
3'-sialyllactose	1	0.628124	0.709155	0.48372	0.555704	0.22196	0.571758	0.109555	0.0281608	0.138545	0.108216	0.1791	0.120385	0.0670142	0.164458
6'-sialyllactose	0.628124	1	0.534946	0.210184	0.468788	0.0520348	0.343414	0.0359272	-0.0992927	0.127842	-0.0123909	0.133008	-0.0346627	-0.0678136	-0.0778069
2_0_0_2_0	0.709155	0.534946	1	0.315608	0.387725	0.153744	0.423565	0.0568778	0.0775284	0.108515	0.0868514	0.231379	0.190956	0.049712	0.135263
2_1_0_0_0 Isomer 1	0.48372	0.210184	0.315608	1	0.200732	0.165075	0.444108	0.0330137	0.0173317	0.048826	0.11522	0.115932	0.00870411	0.154714	0.157097
2_1_0_0_0 Isomer 2	0.555704	0.468788	0.387725	0.200732	1	0.17158	0.199172	0.155329	-0.00200102	0.144541	0.0427899	0.143213	0.0523484	0.02069	0.145323
Lacto-N-tetraose	0.22196	0.0520348	0.153744	0.165075	0.17158	1	0.149225	0.152635	-0.00861001	0.194232	0.909893	0.163766	0.063716	0.115836	0.117506
3_1_0_0_0 Isomer 2	0.571758	0.343414	0.423565	0.444108	0.199172	0.149225	1	0.120092	0.0296581	0.0879772	0.175464	0.126305	-0.000471851	0.0699049	0.123017
3_2_0_0_0	0.109555	0.0359272	0.0568778	0.0330137	0.155329	0.152635	0.120092	1	0.00412877	0.936967	0.14083	0.0508988	0.00923445	-0.0881319	-0.00348722
3_6_1_0_0	0.0281608	-0.0992927	0.0775284	0.0173317	-0.00200102	-0.00861001	0.0296581	0.00412877	1	0.0100285	0.0313072	0.700675	0.797408	0.402313	0.658814
4_1_0_0_0	0.138545	0.127842	0.108515	0.048826	0.144541	0.194232	0.0879772	0.936967	0.0100285	1	0.17796	0.102202	0.0393691	-0.075375	0.0012502
Lacto-N-hexaose	0.108216	-0.0123909	0.0868514	0.11522	0.0427899	0.909893	0.175464	0.14083	0.0313072	0.17796	1	0.142351	0.0609299	0.0487748	0.0711294
4_4_1_0_0	0.1791	0.133008	0.231379	0.115932	0.143213	0.163766	0.126305	0.0508988	0.700675	0.102202	0.142351	1	0.80608	0.414733	0.759562
4_5_1_0_0	0.120385	-0.0346627	0.190956	0.00870411	0.0523484	0.063716	-0.000471851	0.00923445	0.797408	0.0393691	0.0609299	0.80608	1	0.492537	0.706851
5_4_0_0_0	0.0670142	-0.0678136	0.049712	0.154714	0.02069	0.115836	0.0699049	-0.0881319	0.402313	-0.075375	0.0487748	0.414733	0.492537	1	0.345727
5_4_1_0_0	0.164458	-0.0778069	0.135263	0.157097	0.145323	0.117506	0.123017	-0.00348722	0.658814	0.0012502	0.0711294	0.759562	0.706851	0.345727	1

## Sheet: Table S8
Profiling of aminoxyTMT-labeled bovine milk oligosaccharides reveals substantial variation in oligosaccharide abundance between dairy cattle breeds
Randall C. Robinson, Nina A. Poulsen, Emeline Colet, Chloe Duchene, Lotte Bach Larsen, and Daniela Barile
Supplementary Table S8. Pearson's correlation values relating milk yield and oligosaccharide abundance. Oligosaccharides without common names are represented by their monosaccharide compositions,
denoted as the number of each monosaccharide type present in the compound (Hex_HexNAc_Fuc_NeuAc_NeuGc).
Oligosaccharide	r, Holstein	r, Jersey
3'-sialyllactose	-0.202271	0.029701
6'-sialyllactose	-0.166343	0.040602
2_0_0_2_0	-0.238834	-0.0472443
2_1_0_0_0 isomer 1	0.00448348	0.103927
2_1_0_0_0 isomer 2	-0.271603	-0.0594441
Lacto-N-tetraose	0.140314	0.0417836
3_1_0_0_0 isomer 2	0.0307948	-0.0473309
3_2_0_0_0	-0.0857532	-0.235604
3_6_1_0_0	-0.120635	0.0618651
4_1_0_0_0	-0.113717	-0.191926
Lacto-N-hexaose	0.219083	0.0108841
4_4_1_0_0	-0.0846194	0.0773978
4_5_1_0_0	0.0505992	0.0967893
5_4_0_0_0	-0.0297948	0.155764
5_4_1_0_0	-0.029081	0.136525
